# Supplementary material for: Inferring functional modules of protein families with probabilistic topic models
Source: BMC Bioinformatics. 2011 May 9;12:141. doi: 10.1186/1471-2105-12-141 (PMC3098182; doi:10.1186/1471-2105-12-141)
Supplement: Additional file 10 — Reference set of high confidence pairwise OG interactions. List of high confidence interactions with evidence support values from the individual STRING channels, and modified combined scores. [file 1471-2105-12-141-S10.ZIP]

Archive with 1 entries (1 files):
- STRING_OG_pairs_reference_set.csv
