# Supplementary material for: Inferring functional modules of protein families with probabilistic topic models
Source: BMC Bioinformatics. 2011 May 9;12:141. doi: 10.1186/1471-2105-12-141 (PMC3098182; doi:10.1186/1471-2105-12-141)
Supplement: Additional file 10 — Reference set of high confidence pairwise OG interactions. List of high confidence interactions with evidence support values from the individual STRING channels, and modified combined scores. [file 1471-2105-12-141-S10.ZIP › STRING_OG_pairs_reference_set.csv]

group1	group2	neighborhood	fusion	cooccurence	coexpression	experimental	database	textmining	combined_score
COG0001	COG0007	0.574	0.000	0.215	0.000	0.000	0.000	0.683	0.856
COG0001	COG0010	0.120	0.000	0.000	0.000	0.000	0.899	0.000	0.905
COG0001	COG0078	0.000	0.000	0.000	0.000	0.000	0.899	0.000	0.899
COG0001	COG0113	0.631	0.000	0.294	0.174	0.000	0.899	0.854	0.995
COG0001	COG0132	0.000	0.000	0.116	0.000	0.000	0.899	0.000	0.899
COG0001	COG0136	0.000	0.000	0.115	0.000	0.000	0.899	0.000	0.899
COG0001	COG0156	0.000	0.000	0.000	0.000	0.000	0.899	0.000	0.899
COG0001	COG0181	0.648	0.000	0.296	0.000	0.000	0.000	0.966	0.987
COG0001	COG0276	0.249	0.000	0.000	0.000	0.000	0.000	0.813	0.850
COG0001	COG0334	0.119	0.000	0.000	0.000	0.000	0.899	0.000	0.905
COG0001	COG0373	0.639	0.000	0.753	0.000	0.961	0.899	0.969	1.000
COG0001	COG0407	0.330	0.000	0.113	0.000	0.000	0.000	0.903	0.931
COG0001	COG0414	0.000	0.000	0.117	0.000	0.000	0.899	0.000	0.899
COG0001	COG0669	0.127	0.000	0.000	0.000	0.000	0.899	0.000	0.906
COG0001	COG0755	0.454	0.000	0.122	0.000	0.000	0.000	0.537	0.730
COG0001	COG0760	0.000	0.000	0.000	0.000	0.000	0.799	0.000	0.799
COG0001	COG1020	0.374	0.713	0.000	0.000	0.000	0.799	0.000	0.959
COG0001	COG1212	0.000	0.000	0.000	0.000	0.000	0.799	0.000	0.799
COG0001	COG1454	0.000	0.000	0.000	0.000	0.000	0.899	0.000	0.899
COG0001	COG1587	0.577	0.000	0.151	0.000	0.000	0.000	0.925	0.966
COG0001	COG1778	0.000	0.000	0.000	0.000	0.000	0.899	0.000	0.899
COG0001	COG1861	0.218	0.651	0.000	0.000	0.000	0.799	0.000	0.938
COG0001	COG2171	0.000	0.000	0.000	0.000	0.000	0.899	0.000	0.899
COG0001	COG3321	0.197	0.718	0.000	0.000	0.000	0.799	0.000	0.948
COG0002	COG0044	0.119	0.000	0.000	0.000	0.000	0.899	0.000	0.905
COG0002	COG0078	0.673	0.000	0.243	0.968	0.000	0.000	0.989	1.000
COG0002	COG0134	0.000	0.000	0.471	0.000	0.000	0.000	0.767	0.767
COG0002	COG0135	0.000	0.000	0.204	0.000	0.000	0.000	0.736	0.736
COG0002	COG0137	0.670	0.000	0.206	0.981	0.000	0.000	0.816	0.999
COG0002	COG0160	0.000	0.000	0.000	0.000	0.000	0.899	0.000	0.899
COG0002	COG0161	0.128	0.000	0.120	0.000	0.000	0.899	0.304	0.930
COG0002	COG0165	0.678	0.000	0.250	0.592	0.000	0.000	0.869	0.980
COG0002	COG0189	0.331	0.000	0.000	0.000	0.000	0.000	0.808	0.863
COG0002	COG0436	0.185	0.000	0.000	0.000	0.000	0.888	0.000	0.903
COG0002	COG0456	0.118	0.000	0.000	0.000	0.000	0.899	0.000	0.905
COG0002	COG0458	0.271	0.000	0.113	0.282	0.000	0.899	0.000	0.940
COG0002	COG0505	0.246	0.000	0.114	0.182	0.000	0.899	0.529	0.964
COG0002	COG0540	0.119	0.000	0.115	0.289	0.000	0.899	0.335	0.949
COG0002	COG0548	0.780	0.741	0.797	0.948	0.000	0.899	0.993	1.000
COG0002	COG0624	0.508	0.000	0.000	0.707	0.081	0.897	0.901	0.998
COG0002	COG0626	0.120	0.000	0.000	0.000	0.000	0.000	0.727	0.744
COG0002	COG0834	0.124	0.000	0.000	0.659	0.000	0.000	0.392	0.793
COG0002	COG1246	0.397	0.000	0.168	0.916	0.000	0.000	0.714	0.984
COG0002	COG1364	0.720	0.000	0.373	0.212	0.000	0.899	0.954	0.999
COG0002	COG1438	0.584	0.000	0.000	0.000	0.000	0.000	0.962	0.983
COG0002	COG1454	0.120	0.000	0.000	0.000	0.000	0.899	0.000	0.905
COG0002	COG1608	0.000	0.000	0.000	0.000	0.000	0.899	0.000	0.899
COG0002	COG3824	0.000	0.000	0.000	0.000	0.000	0.899	0.000	0.899
COG0002	COG4992	0.683	0.000	0.670	0.456	0.000	0.899	0.972	0.999
COG0002	COG5630	0.173	0.000	0.000	0.000	0.851	0.899	0.567	0.993
COG0003	COG0038	0.159	0.000	0.000	0.000	0.851	0.000	0.432	0.919
COG0003	COG0060	0.000	0.000	0.000	0.163	0.929	0.000	0.000	0.937
COG0003	COG0210	0.118	0.000	0.000	0.000	0.000	0.799	0.000	0.811
COG0003	COG0248	0.000	0.000	0.000	0.000	0.000	0.799	0.000	0.799
COG0003	COG0302	0.000	0.000	0.000	0.000	0.000	0.899	0.000	0.899
COG0003	COG0305	0.000	0.000	0.000	0.000	0.000	0.799	0.000	0.799
COG0003	COG0326	0.000	0.000	0.000	0.221	0.713	0.000	0.000	0.761
COG0003	COG0346	0.121	0.000	0.000	0.000	0.000	0.763	0.000	0.778
COG0003	COG0366	0.123	0.000	0.000	0.000	0.000	0.899	0.000	0.905
COG0003	COG0443	0.182	0.000	0.000	0.000	0.198	0.798	0.411	0.905
COG0003	COG0464	0.197	0.000	0.112	0.000	0.682	0.799	0.000	0.942
COG0003	COG0465	0.000	0.000	0.000	0.201	0.682	0.000	0.404	0.828
COG0003	COG0474	0.000	0.000	0.000	0.000	0.462	0.794	0.000	0.882
COG0003	COG0491	0.317	0.000	0.000	0.000	0.000	0.836	0.000	0.880
COG0003	COG0514	0.000	0.000	0.000	0.000	0.000	0.799	0.000	0.799
COG0003	COG0517	0.183	0.000	0.000	0.218	0.733	0.000	0.372	0.870
COG0003	COG0586	0.000	0.000	0.000	0.000	0.000	0.899	0.000	0.899
COG0003	COG0652	0.000	0.000	0.000	0.154	0.787	0.000	0.564	0.911
COG0003	COG0656	0.000	0.000	0.000	0.000	0.000	0.799	0.000	0.799
COG0003	COG0695	0.121	0.000	0.000	0.228	0.788	0.000	0.000	0.836
COG0003	COG0720	0.123	0.000	0.000	0.000	0.000	0.899	0.000	0.905
COG0003	COG1061	0.125	0.000	0.000	0.000	0.000	0.799	0.000	0.812
COG0003	COG1162	0.000	0.000	0.000	0.000	0.000	0.799	0.000	0.799
COG0003	COG1171	0.000	0.000	0.000	0.000	0.000	0.799	0.000	0.799
COG0003	COG1199	0.162	0.000	0.000	0.000	0.000	0.799	0.000	0.820
COG0003	COG1200	0.000	0.000	0.000	0.000	0.000	0.799	0.000	0.799
COG0003	COG1201	0.000	0.000	0.000	0.000	0.000	0.799	0.000	0.799
COG0003	COG1202	0.000	0.000	0.000	0.000	0.000	0.799	0.000	0.799
COG0003	COG1204	0.000	0.000	0.000	0.000	0.000	0.799	0.000	0.799
COG0003	COG1205	0.000	0.000	0.000	0.000	0.000	0.799	0.000	0.799
COG0003	COG1372	0.000	0.000	0.000	0.000	0.000	0.799	0.000	0.799
COG0003	COG1379	0.000	0.000	0.000	0.000	0.000	0.799	0.000	0.799
COG0003	COG1474	0.000	0.000	0.112	0.000	0.707	0.000	0.000	0.707
COG0003	COG1539	0.000	0.000	0.000	0.000	0.000	0.899	0.000	0.899
COG0003	COG1621	0.000	0.000	0.000	0.000	0.806	0.000	0.000	0.806
COG0003	COG1643	0.000	0.000	0.000	0.000	0.000	0.799	0.000	0.799
COG0003	COG1785	0.000	0.000	0.000	0.000	0.000	0.899	0.000	0.899
COG0003	COG2030	0.125	0.000	0.000	0.000	0.000	0.799	0.000	0.812
COG0003	COG2217	0.000	0.000	0.000	0.000	0.000	0.799	0.000	0.799
COG0003	COG2255	0.000	0.000	0.000	0.000	0.000	0.799	0.000	0.799
COG0003	COG2887	0.000	0.000	0.000	0.000	0.000	0.799	0.000	0.799
COG0003	COG3540	0.000	0.000	0.000	0.000	0.000	0.899	0.000	0.899
COG0003	COG3973	0.000	0.000	0.000	0.000	0.000	0.799	0.000	0.799
COG0003	COG4581	0.000	0.000	0.116	0.000	0.000	0.799	0.000	0.799
COG0003	NOG15998	0.676	0.581	0.127	0.000	0.000	0.000	0.000	0.855
COG0004	COG0085	0.000	0.000	0.000	0.000	0.000	0.899	0.000	0.899
COG0004	COG0086	0.000	0.000	0.000	0.000	0.000	0.899	0.000	0.899
COG0004	COG0105	0.118	0.000	0.000	0.000	0.000	0.899	0.000	0.905
COG0004	COG0108	0.121	0.000	0.000	0.000	0.000	0.799	0.000	0.811
COG0004	COG0156	0.000	0.000	0.000	0.000	0.000	0.000	0.762	0.762
COG0004	COG0174	0.382	0.000	0.000	0.000	0.000	0.000	0.948	0.966
COG0004	COG0202	0.117	0.000	0.000	0.000	0.000	0.899	0.000	0.905
COG0004	COG0302	0.000	0.000	0.000	0.000	0.000	0.799	0.000	0.799
COG0004	COG0317	0.121	0.000	0.000	0.000	0.000	0.899	0.000	0.905
COG0004	COG0347	0.849	0.602	0.208	0.000	0.899	0.000	0.998	1.000
COG0004	COG0404	0.187	0.000	0.113	0.000	0.000	0.000	0.819	0.843
COG0004	COG0469	0.117	0.000	0.000	0.000	0.000	0.899	0.000	0.905
COG0004	COG0486	0.119	0.000	0.000	0.000	0.837	0.000	0.000	0.847
COG0004	COG0557	0.000	0.000	0.000	0.000	0.837	0.000	0.476	0.909
COG0004	COG0580	0.000	0.000	0.000	0.000	0.000	0.000	0.889	0.889
COG0004	COG0625	0.000	0.000	0.000	0.000	0.783	0.000	0.566	0.899
COG0004	COG0642	0.399	0.593	0.000	0.000	0.000	0.000	0.361	0.822
COG0004	COG0664	0.119	0.000	0.000	0.000	0.000	0.000	0.871	0.879
COG0004	COG0789	0.000	0.000	0.000	0.000	0.000	0.000	0.871	0.871
COG0004	COG0807	0.000	0.000	0.000	0.000	0.000	0.799	0.000	0.799
COG0004	COG0840	0.338	0.558	0.000	0.000	0.000	0.000	0.242	0.747
COG0004	COG1474	0.000	0.000	0.000	0.000	0.837	0.000	0.227	0.866
COG0004	COG1758	0.000	0.000	0.000	0.000	0.000	0.899	0.000	0.899
COG0004	COG2114	0.000	0.555	0.000	0.000	0.000	0.799	0.000	0.905
COG0004	COG2199	0.231	0.634	0.116	0.000	0.000	0.000	0.000	0.700
COG0004	COG2202	0.277	0.595	0.112	0.000	0.000	0.400	0.232	0.836
COG0004	COG2204	0.227	0.000	0.000	0.000	0.000	0.000	0.647	0.709
COG0004	COG2844	0.464	0.000	0.113	0.000	0.000	0.000	0.902	0.944
COG0004	COG3848	0.000	0.000	0.000	0.000	0.000	0.899	0.000	0.899
COG0005	COG0035	0.120	0.000	0.000	0.196	0.000	0.899	0.472	0.954
COG0005	COG0037	0.000	0.000	0.000	0.000	0.000	0.899	0.000	0.899
COG0005	COG0058	0.161	0.000	0.000	0.000	0.000	0.000	0.907	0.917
COG0005	COG0078	0.000	0.000	0.000	0.856	0.000	0.000	0.000	0.856
COG0005	COG0101	0.117	0.000	0.000	0.000	0.000	0.899	0.000	0.905
COG0005	COG0117	0.000	0.000	0.000	0.000	0.000	0.899	0.000	0.899
COG0005	COG0122	0.000	0.000	0.000	0.000	0.000	0.899	0.000	0.899
COG0005	COG0130	0.000	0.000	0.000	0.240	0.000	0.899	0.000	0.918
COG0005	COG0167	0.118	0.000	0.000	0.000	0.000	0.899	0.368	0.936
COG0005	COG0182	0.440	0.000	0.137	0.000	0.000	0.899	0.589	0.974
COG0005	COG0191	0.000	0.000	0.000	0.704	0.000	0.000	0.000	0.704
COG0005	COG0213	0.390	0.000	0.000	0.000	0.000	0.899	0.172	0.942
COG0005	COG0232	0.000	0.000	0.000	0.000	0.000	0.899	0.000	0.899
COG0005	COG0235	0.307	0.000	0.000	0.182	0.000	0.899	0.614	0.973
COG0005	COG0237	0.000	0.000	0.000	0.000	0.000	0.899	0.000	0.899
COG0005	COG0295	0.314	0.000	0.000	0.000	0.000	0.899	0.159	0.934
COG0005	COG0402	0.380	0.000	0.000	0.000	0.000	0.899	0.743	0.982
COG0005	COG0421	0.000	0.000	0.000	0.000	0.000	0.899	0.879	0.987
COG0005	COG0471	0.000	0.000	0.000	0.756	0.000	0.000	0.000	0.756
COG0005	COG0477	0.312	0.000	0.000	0.305	0.000	0.000	0.482	0.718
COG0005	COG0493	0.119	0.000	0.000	0.300	0.000	0.899	0.000	0.929
COG0005	COG0496	0.000	0.000	0.000	0.000	0.000	0.899	0.000	0.899
COG0005	COG0503	0.249	0.000	0.000	0.000	0.000	0.899	0.689	0.973
COG0005	COG0518	0.183	0.000	0.000	0.161	0.000	0.000	0.643	0.721
COG0005	COG0519	0.151	0.000	0.000	0.161	0.000	0.000	0.643	0.710
COG0005	COG0524	0.188	0.000	0.000	0.000	0.000	0.896	0.728	0.974
COG0005	COG0546	0.154	0.000	0.000	0.000	0.000	0.899	0.000	0.909
COG0005	COG0564	0.117	0.000	0.000	0.000	0.000	0.898	0.000	0.904
COG0005	COG0572	0.122	0.000	0.000	0.000	0.851	0.899	0.951	0.999
COG0005	COG0590	0.152	0.000	0.000	0.150	0.000	0.899	0.000	0.917
COG0005	COG0624	0.151	0.000	0.000	0.717	0.000	0.000	0.231	0.790
COG0005	COG0634	0.378	0.000	0.000	0.000	0.000	0.899	0.727	0.980
COG0005	COG0637	0.121	0.000	0.000	0.680	0.000	0.000	0.000	0.700
COG0005	COG0650	0.000	0.000	0.000	0.720	0.000	0.000	0.000	0.720
COG0005	COG0654	0.120	0.000	0.000	0.000	0.000	0.000	0.899	0.905
COG0005	COG0737	0.000	0.000	0.000	0.000	0.000	0.899	0.366	0.932
COG0005	COG0775	0.119	0.000	0.000	0.000	0.000	0.899	0.000	0.905
COG0005	COG0813	0.162	0.000	0.000	0.000	0.000	0.899	0.797	0.980
COG0005	COG0841	0.000	0.000	0.000	0.789	0.000	0.000	0.000	0.789
COG0005	COG0846	0.156	0.000	0.000	0.000	0.000	0.000	0.915	0.923
COG0005	COG1001	0.000	0.000	0.000	0.188	0.000	0.899	0.000	0.912
COG0005	COG1015	0.322	0.000	0.000	0.183	0.000	0.899	0.000	0.936
COG0005	COG1057	0.119	0.000	0.000	0.000	0.000	0.000	0.899	0.905
COG0005	COG1109	0.371	0.000	0.000	0.000	0.000	0.899	0.461	0.961
COG0005	COG1129	0.123	0.000	0.000	0.730	0.000	0.000	0.000	0.747
COG0005	COG1146	0.121	0.000	0.000	0.000	0.000	0.899	0.000	0.905
COG0005	COG1171	0.000	0.000	0.000	0.759	0.000	0.000	0.000	0.759
COG0005	COG1180	0.162	0.000	0.000	0.680	0.000	0.000	0.000	0.714
COG0005	COG1184	0.000	0.000	0.000	0.157	0.000	0.899	0.000	0.909
COG0005	COG1187	0.184	0.000	0.000	0.000	0.000	0.899	0.000	0.912
COG0005	COG1319	0.000	0.000	0.000	0.000	0.000	0.899	0.000	0.899
COG0005	COG1335	0.000	0.000	0.000	0.000	0.000	0.899	0.453	0.941
COG0005	COG1428	0.000	0.000	0.000	0.000	0.000	0.899	0.714	0.969
COG0005	COG1435	0.000	0.000	0.000	0.000	0.000	0.899	0.000	0.899
COG0005	COG1445	0.000	0.000	0.000	0.765	0.000	0.000	0.000	0.765
COG0005	COG1488	0.121	0.000	0.000	0.000	0.000	0.899	0.000	0.905
COG0005	COG1512	0.124	0.000	0.000	0.752	0.000	0.000	0.000	0.768
COG0005	COG1529	0.000	0.000	0.000	0.000	0.000	0.899	0.000	0.899
COG0005	COG1554	0.000	0.000	0.000	0.701	0.000	0.000	0.000	0.701
COG0005	COG1586	0.000	0.000	0.000	0.000	0.000	0.899	0.000	0.899
COG0005	COG1593	0.000	0.000	0.000	0.816	0.000	0.000	0.000	0.816
COG0005	COG1652	0.000	0.000	0.000	0.000	0.000	0.899	0.000	0.899
COG0005	COG1683	0.123	0.000	0.000	0.000	0.000	0.899	0.000	0.905
COG0005	COG1735	0.000	0.000	0.000	0.730	0.000	0.000	0.000	0.730
COG0005	COG1748	0.000	0.000	0.000	0.000	0.000	0.899	0.000	0.899
COG0005	COG1767	0.000	0.000	0.000	0.848	0.000	0.000	0.000	0.848
COG0005	COG1816	0.159	0.000	0.000	0.172	0.000	0.899	0.897	0.991
COG0005	COG1896	0.123	0.000	0.000	0.000	0.000	0.899	0.000	0.905
COG0005	COG1957	0.000	0.000	0.000	0.000	0.000	0.899	0.982	0.998
COG0005	COG1975	0.000	0.000	0.000	0.000	0.000	0.899	0.000	0.899
COG0005	COG2017	0.123	0.000	0.000	0.830	0.000	0.000	0.000	0.841
COG0005	COG2050	0.121	0.000	0.000	0.000	0.000	0.899	0.000	0.905
COG0005	COG2055	0.000	0.000	0.000	0.802	0.000	0.000	0.000	0.802
COG0005	COG2065	0.124	0.000	0.000	0.000	0.000	0.899	0.000	0.906
COG0005	COG2068	0.000	0.000	0.000	0.000	0.000	0.899	0.000	0.899
COG0005	COG2080	0.000	0.000	0.000	0.000	0.000	0.899	0.000	0.899
COG0005	COG2084	0.121	0.000	0.000	0.725	0.226	0.000	0.000	0.787
COG0005	COG2086	0.122	0.000	0.000	0.776	0.000	0.000	0.000	0.790
COG0005	COG2120	0.000	0.000	0.000	0.801	0.000	0.000	0.000	0.801
COG0005	COG2131	0.000	0.000	0.000	0.000	0.000	0.899	0.000	0.899
COG0005	COG2169	0.000	0.000	0.000	0.000	0.000	0.899	0.000	0.899
COG0005	COG2211	0.000	0.000	0.000	0.739	0.000	0.000	0.000	0.739
COG0005	COG2222	0.000	0.000	0.000	0.830	0.000	0.000	0.000	0.830
COG0005	COG2236	0.295	0.000	0.000	0.000	0.000	0.899	0.000	0.924
COG0005	COG2252	0.120	0.000	0.000	0.000	0.000	0.899	0.000	0.905
COG0005	COG2262	0.120	0.000	0.000	0.000	0.000	0.899	0.000	0.905
COG0005	COG2335	0.125	0.000	0.000	0.000	0.000	0.000	0.945	0.949
COG0005	COG2378	0.000	0.000	0.000	0.806	0.000	0.000	0.000	0.806
COG0005	COG2382	0.000	0.000	0.000	0.846	0.000	0.000	0.000	0.846
COG0005	COG2820	0.000	0.000	0.000	0.000	0.000	0.899	0.228	0.917
COG0005	COG3090	0.000	0.000	0.000	0.933	0.000	0.000	0.000	0.933
COG0005	COG3121	0.000	0.000	0.000	0.834	0.000	0.000	0.000	0.834
COG0005	COG3157	0.000	0.000	0.000	0.851	0.000	0.000	0.000	0.851
COG0005	COG3254	0.000	0.000	0.000	0.792	0.000	0.000	0.000	0.792
COG0005	COG3311	0.000	0.000	0.000	0.713	0.000	0.000	0.000	0.713
COG0005	COG3444	0.000	0.000	0.000	0.762	0.000	0.000	0.000	0.762
COG0005	COG3539	0.000	0.000	0.000	0.853	0.000	0.000	0.000	0.853
COG0005	COG3638	0.000	0.000	0.000	0.706	0.000	0.000	0.000	0.706
COG0005	COG3710	0.000	0.000	0.000	0.901	0.000	0.000	0.000	0.901
COG0005	COG3711	0.000	0.000	0.000	0.713	0.000	0.000	0.000	0.713
COG0005	COG3716	0.000	0.000	0.000	0.748	0.000	0.000	0.000	0.748
COG0005	COG3964	0.000	0.000	0.000	0.000	0.000	0.899	0.000	0.899
COG0005	COG3979	0.000	0.000	0.000	0.000	0.000	0.899	0.000	0.899
COG0005	COG4085	0.000	0.000	0.000	0.000	0.000	0.899	0.000	0.899
COG0005	COG4262	0.000	0.000	0.000	0.000	0.000	0.899	0.000	0.899
COG0005	COG4597	0.000	0.000	0.000	0.891	0.000	0.000	0.000	0.891
COG0005	COG4630	0.000	0.000	0.000	0.000	0.000	0.899	0.641	0.961
COG0005	COG4631	0.000	0.000	0.000	0.000	0.000	0.899	0.641	0.961
COG0005	COG4682	0.000	0.000	0.000	0.762	0.000	0.000	0.000	0.762
COG0005	COG4763	0.000	0.000	0.000	0.725	0.000	0.000	0.000	0.725
COG0005	COG4857	0.000	0.000	0.000	0.000	0.000	0.899	0.000	0.899
COG0005	COG5562	0.000	0.000	0.000	0.783	0.000	0.000	0.000	0.783
COG0005	NOG09497	0.000	0.000	0.000	0.000	0.000	0.899	0.000	0.899
COG0005	NOG10766	0.000	0.000	0.000	0.734	0.000	0.000	0.000	0.734
COG0005	NOG10925	0.000	0.000	0.000	0.715	0.000	0.000	0.000	0.715
COG0005	NOG14047	0.000	0.000	0.000	0.769	0.000	0.000	0.000	0.769
COG0005	NOG26587	0.000	0.000	0.000	0.820	0.000	0.000	0.000	0.820
COG0005	NOG46880	0.000	0.000	0.000	0.000	0.000	0.899	0.122	0.905
COG0005	NOG67862	0.000	0.000	0.000	0.851	0.000	0.000	0.000	0.851
COG0005	NOG78568	0.000	0.000	0.000	0.000	0.000	0.899	0.000	0.899
COG0006	COG0015	0.117	0.000	0.000	0.000	0.000	0.000	0.683	0.701
COG0006	COG0024	0.237	0.000	0.000	0.153	0.000	0.000	0.807	0.858
COG0006	COG0039	0.211	0.000	0.000	0.000	0.000	0.000	0.756	0.795
COG0006	COG0149	0.117	0.000	0.000	0.000	0.000	0.000	0.794	0.806
COG0006	COG0166	0.117	0.000	0.000	0.000	0.000	0.000	0.754	0.768
COG0006	COG0260	0.000	0.000	0.000	0.000	0.000	0.000	0.857	0.857
COG0006	COG0271	0.117	0.000	0.000	0.000	0.931	0.000	0.645	0.975
COG0006	COG0308	0.117	0.000	0.000	0.000	0.631	0.000	0.849	0.944
COG0006	COG0326	0.000	0.000	0.000	0.000	0.734	0.000	0.000	0.734
COG0006	COG0339	0.000	0.000	0.000	0.185	0.000	0.799	0.161	0.843
COG0006	COG0340	0.117	0.000	0.000	0.000	0.000	0.899	0.000	0.905
COG0006	COG0362	0.181	0.000	0.000	0.000	0.000	0.000	0.692	0.731
COG0006	COG0404	0.288	0.000	0.000	0.000	0.000	0.899	0.000	0.923
COG0006	COG0446	0.331	0.000	0.000	0.000	0.000	0.897	0.000	0.926
COG0006	COG0464	0.150	0.000	0.000	0.000	0.000	0.799	0.000	0.818
COG0006	COG0469	0.181	0.000	0.000	0.000	0.343	0.000	0.667	0.796
COG0006	COG0505	0.150	0.000	0.000	0.000	0.758	0.000	0.000	0.780
COG0006	COG0516	0.117	0.000	0.000	0.000	0.798	0.000	0.277	0.853
COG0006	COG0542	0.117	0.000	0.000	0.000	0.000	0.799	0.520	0.903
COG0006	COG0563	0.238	0.000	0.000	0.000	0.571	0.000	0.651	0.870
COG0006	COG0596	0.405	0.000	0.000	0.000	0.000	0.400	0.405	0.758
COG0006	COG0612	0.117	0.000	0.000	0.000	0.000	0.799	0.246	0.848
COG0006	COG0616	0.210	0.000	0.000	0.000	0.000	0.799	0.000	0.831
COG0006	COG0624	0.310	0.000	0.000	0.000	0.000	0.798	0.869	0.979
COG0006	COG0657	0.150	0.000	0.000	0.000	0.000	0.799	0.000	0.818
COG0006	COG0665	0.371	0.000	0.000	0.000	0.000	0.872	0.528	0.957
COG0006	COG0693	0.000	0.000	0.000	0.000	0.000	0.799	0.000	0.799
COG0006	COG0744	0.117	0.000	0.000	0.000	0.000	0.799	0.000	0.811
COG0006	COG0826	0.117	0.000	0.000	0.000	0.000	0.799	0.000	0.811
COG0006	COG1109	0.150	0.000	0.000	0.000	0.000	0.000	0.677	0.707
COG0006	COG1214	0.000	0.000	0.000	0.000	0.000	0.799	0.000	0.799
COG0006	COG1219	0.000	0.000	0.000	0.000	0.000	0.799	0.000	0.799
COG0006	COG1310	0.117	0.000	0.000	0.000	0.000	0.799	0.000	0.811
COG0006	COG1335	0.264	0.000	0.000	0.000	0.000	0.899	0.000	0.921
COG0006	COG1362	0.000	0.000	0.000	0.000	0.000	0.799	0.173	0.823
COG0006	COG1402	0.238	0.000	0.000	0.000	0.000	0.899	0.000	0.918
COG0006	COG1404	0.150	0.000	0.000	0.000	0.000	0.799	0.181	0.841
COG0006	COG1482	0.117	0.000	0.000	0.000	0.000	0.000	0.697	0.714
COG0006	COG1505	0.117	0.000	0.000	0.000	0.000	0.799	0.686	0.937
COG0006	COG1506	0.117	0.000	0.000	0.000	0.000	0.799	0.745	0.948
COG0006	COG1654	0.117	0.000	0.000	0.000	0.000	0.899	0.000	0.905
COG0006	COG1686	0.117	0.000	0.000	0.000	0.000	0.799	0.000	0.811
COG0006	COG1770	0.150	0.000	0.000	0.000	0.000	0.799	0.000	0.818
COG0006	COG2036	0.000	0.000	0.000	0.000	0.777	0.000	0.000	0.777
COG0006	COG2039	0.117	0.000	0.000	0.000	0.000	0.000	0.691	0.709
COG0006	COG2175	0.000	0.000	0.000	0.000	0.000	0.899	0.000	0.899
COG0006	COG2195	0.182	0.000	0.000	0.000	0.787	0.000	0.189	0.839
COG0006	COG2234	0.117	0.000	0.000	0.000	0.000	0.799	0.000	0.811
COG0006	COG2940	0.000	0.000	0.000	0.000	0.000	0.899	0.161	0.910
COG0006	COG4187	0.000	0.000	0.000	0.000	0.000	0.799	0.000	0.799
COG0006	COG4242	0.000	0.000	0.000	0.000	0.000	0.799	0.000	0.799
COG0006	COG4285	0.000	0.000	0.000	0.000	0.000	0.899	0.000	0.899
COG0006	COG4311	0.000	0.000	0.000	0.000	0.000	0.899	0.000	0.899
COG0006	COG4583	0.000	0.000	0.000	0.000	0.000	0.899	0.000	0.899
COG0006	COG4625	0.117	0.000	0.000	0.000	0.000	0.799	0.000	0.811
COG0006	COG4690	0.000	0.000	0.000	0.000	0.000	0.799	0.000	0.799
COG0006	COG5009	0.000	0.000	0.000	0.000	0.000	0.799	0.000	0.799
COG0006	NOG29258	0.000	0.000	0.000	0.000	0.000	0.799	0.000	0.799
COG0006	NOG42962	0.000	0.000	0.000	0.000	0.000	0.799	0.000	0.799
COG0007	COG0113	0.552	0.000	0.235	0.000	0.000	0.000	0.777	0.893
COG0007	COG0155	0.725	0.000	0.466	0.259	0.000	0.000	0.967	0.992
COG0007	COG0175	0.663	0.000	0.138	0.216	0.000	0.000	0.904	0.971
COG0007	COG0181	0.622	0.556	0.450	0.000	0.000	0.899	0.948	0.999
COG0007	COG0243	0.658	0.000	0.162	0.000	0.000	0.000	0.561	0.840
COG0007	COG0313	0.126	0.000	0.000	0.000	0.000	0.899	0.000	0.906
COG0007	COG0369	0.401	0.000	0.114	0.172	0.000	0.000	0.933	0.962
COG0007	COG0407	0.121	0.000	0.113	0.000	0.000	0.899	0.436	0.943
COG0007	COG0431	0.000	0.000	0.000	0.000	0.000	0.899	0.000	0.899
COG0007	COG0535	0.522	0.000	0.117	0.000	0.000	0.000	0.587	0.789
COG0007	COG0674	0.000	0.000	0.000	0.259	0.000	0.000	0.821	0.858
COG0007	COG0716	0.000	0.000	0.000	0.259	0.000	0.000	0.844	0.877
COG0007	COG0755	0.368	0.000	0.131	0.000	0.000	0.899	0.000	0.932
COG0007	COG0778	0.304	0.556	0.000	0.000	0.000	0.898	0.000	0.964
COG0007	COG1010	0.511	0.000	0.126	0.000	0.000	0.899	0.661	0.981
COG0007	COG1013	0.000	0.000	0.000	0.259	0.000	0.000	0.821	0.858
COG0007	COG1239	0.260	0.000	0.114	0.000	0.000	0.799	0.000	0.841
COG0007	COG1240	0.263	0.000	0.114	0.000	0.000	0.799	0.000	0.842
COG0007	COG1251	0.683	0.000	0.161	0.000	0.000	0.000	0.851	0.950
COG0007	COG1270	0.468	0.000	0.130	0.000	0.000	0.000	0.471	0.700
COG0007	COG1275	0.000	0.000	0.000	0.000	0.000	0.000	0.763	0.763
COG0007	COG1587	0.481	0.882	0.162	0.000	0.000	0.899	0.756	0.998
COG0007	COG1648	0.681	0.925	0.627	0.000	0.000	0.899	0.991	1.000
COG0007	COG1797	0.643	0.000	0.123	0.000	0.000	0.899	0.387	0.975
COG0007	COG2010	0.427	0.000	0.121	0.000	0.000	0.000	0.700	0.817
COG0007	COG2038	0.488	0.000	0.151	0.000	0.000	0.899	0.364	0.963
COG0007	COG2073	0.556	0.000	0.115	0.000	0.000	0.899	0.317	0.965
COG0007	COG2082	0.542	0.000	0.125	0.000	0.000	0.899	0.000	0.951
COG0007	COG2099	0.455	0.000	0.115	0.000	0.000	0.899	0.000	0.941
COG0007	COG2109	0.491	0.000	0.155	0.000	0.000	0.899	0.745	0.985
COG0007	COG2116	0.370	0.000	0.000	0.000	0.000	0.000	0.633	0.753
COG0007	COG2138	0.532	0.572	0.145	0.000	0.000	0.899	0.571	0.989
COG0007	COG2146	0.626	0.000	0.116	0.000	0.000	0.000	0.704	0.882
COG0007	COG2243	0.569	0.000	0.125	0.000	0.000	0.899	0.836	0.992
COG0007	COG2610	0.000	0.000	0.000	0.000	0.000	0.899	0.000	0.899
COG0007	COG2875	0.594	0.000	0.125	0.000	0.000	0.899	0.695	0.986
COG0007	COG2895	0.578	0.000	0.136	0.000	0.000	0.000	0.498	0.774
COG0007	COG2959	0.000	0.000	0.000	0.000	0.000	0.899	0.670	0.964
COG0007	COG3189	0.000	0.000	0.000	0.000	0.000	0.899	0.000	0.899
COG0007	COG3707	0.471	0.570	0.116	0.000	0.000	0.899	0.000	0.974
COG0007	COG3710	0.182	0.000	0.000	0.000	0.000	0.899	0.000	0.912
COG0007	COG4223	0.000	0.000	0.000	0.000	0.000	0.899	0.000	0.899
COG0007	COG4822	0.329	0.000	0.000	0.000	0.000	0.899	0.474	0.959
COG0007	NOG09960	0.000	0.000	0.000	0.000	0.000	0.899	0.000	0.899
COG0007	NOG39153	0.000	0.000	0.000	0.000	0.000	0.899	0.000	0.899
COG0007	NOG45802	0.000	0.000	0.000	0.000	0.000	0.899	0.000	0.899
COG0008	COG0010	0.000	0.000	0.000	0.000	0.000	0.799	0.000	0.799
COG0008	COG0013	0.181	0.000	0.000	0.000	0.000	0.000	0.757	0.788
COG0008	COG0014	0.117	0.000	0.000	0.000	0.000	0.799	0.000	0.811
COG0008	COG0016	0.181	0.000	0.000	0.323	0.000	0.799	0.151	0.885
COG0008	COG0017	0.117	0.551	0.000	0.770	0.000	0.899	0.956	0.999
COG0008	COG0018	0.117	0.000	0.000	0.453	0.632	0.899	0.870	0.997
COG0008	COG0019	0.150	0.000	0.000	0.000	0.000	0.899	0.000	0.908
COG0008	COG0034	0.181	0.000	0.000	0.000	0.000	0.899	0.171	0.922
COG0008	COG0042	0.117	0.000	0.000	0.000	0.632	0.000	0.683	0.883
COG0008	COG0044	0.181	0.000	0.000	0.000	0.000	0.899	0.000	0.912
COG0008	COG0049	0.181	0.000	0.000	0.680	0.000	0.000	0.000	0.720
COG0008	COG0060	0.117	0.000	0.000	0.335	0.853	0.899	0.716	0.997
COG0008	COG0064	0.210	0.644	0.000	0.000	0.000	0.899	0.819	0.994
COG0008	COG0067	0.000	0.000	0.000	0.000	0.000	0.899	0.000	0.899
COG0008	COG0069	0.000	0.000	0.000	0.000	0.000	0.899	0.000	0.899
COG0008	COG0070	0.000	0.000	0.000	0.000	0.000	0.899	0.000	0.899
COG0008	COG0072	0.181	0.000	0.000	0.843	0.000	0.000	0.151	0.876
COG0008	COG0073	0.210	0.000	0.000	0.921	0.998	0.899	0.762	1.000
COG0008	COG0075	0.117	0.000	0.000	0.000	0.000	0.899	0.000	0.905
COG0008	COG0076	0.117	0.000	0.000	0.000	0.000	0.899	0.000	0.905
COG0008	COG0079	0.150	0.000	0.000	0.000	0.000	0.899	0.306	0.932
COG0008	COG0085	0.237	0.000	0.000	0.604	0.974	0.000	0.000	0.991
COG0008	COG0087	0.181	0.000	0.000	0.700	0.000	0.000	0.000	0.738
COG0008	COG0102	0.330	0.000	0.000	0.000	0.000	0.000	0.673	0.766
COG0008	COG0121	0.000	0.000	0.000	0.000	0.000	0.899	0.000	0.899
COG0008	COG0137	0.150	0.000	0.000	0.000	0.000	0.899	0.000	0.908
COG0008	COG0143	0.210	0.000	0.000	0.753	0.998	0.899	0.742	1.000
COG0008	COG0145	0.117	0.000	0.000	0.000	0.000	0.799	0.000	0.811
COG0008	COG0146	0.117	0.000	0.000	0.000	0.000	0.799	0.000	0.811
COG0008	COG0148	0.237	0.000	0.000	0.296	0.342	0.000	0.500	0.785
COG0008	COG0154	0.150	0.000	0.000	0.000	0.000	0.899	0.710	0.972
COG0008	COG0162	0.150	0.000	0.000	0.284	0.000	0.000	0.808	0.867
COG0008	COG0165	0.117	0.000	0.000	0.000	0.468	0.799	0.179	0.906
COG0008	COG0171	0.262	0.000	0.000	0.000	0.000	0.899	0.000	0.920
COG0008	COG0172	0.117	0.000	0.000	0.624	0.000	0.000	0.705	0.888
COG0008	COG0174	0.150	0.000	0.000	0.000	0.000	0.899	0.535	0.955
COG0008	COG0180	0.000	0.000	0.000	0.346	0.000	0.000	0.846	0.893
COG0008	COG0184	0.117	0.000	0.000	0.698	0.000	0.000	0.000	0.715
COG0008	COG0201	0.181	0.000	0.000	0.512	0.000	0.000	0.461	0.755
COG0008	COG0215	0.595	0.000	0.000	0.212	0.000	0.000	0.923	0.972
COG0008	COG0247	0.117	0.000	0.000	0.000	0.000	0.899	0.000	0.905
COG0008	COG0252	0.117	0.000	0.000	0.359	0.000	0.899	0.000	0.935
COG0008	COG0256	0.181	0.000	0.000	0.566	0.000	0.000	0.329	0.728
COG0008	COG0260	0.181	0.000	0.000	0.000	0.000	0.899	0.000	0.912
COG0008	COG0263	0.150	0.000	0.000	0.000	0.000	0.799	0.000	0.818
COG0008	COG0326	0.000	0.000	0.000	0.202	0.627	0.000	0.250	0.746
COG0008	COG0334	0.150	0.000	0.000	0.000	0.000	0.899	0.000	0.908
COG0008	COG0345	0.117	0.000	0.000	0.510	0.000	0.899	0.000	0.950
COG0008	COG0367	0.181	0.000	0.000	0.624	0.000	0.899	0.670	0.988
COG0008	COG0369	0.000	0.000	0.000	0.232	0.624	0.000	0.730	0.911
COG0008	COG0373	0.150	0.000	0.000	0.000	0.000	0.899	0.825	0.983
COG0008	COG0388	0.309	0.000	0.000	0.248	0.000	0.899	0.000	0.940
COG0008	COG0399	0.117	0.000	0.000	0.000	0.000	0.899	0.000	0.905
COG0008	COG0402	0.150	0.000	0.000	0.000	0.000	0.799	0.000	0.818
COG0008	COG0405	0.117	0.000	0.000	0.000	0.000	0.799	0.000	0.811
COG0008	COG0436	0.286	0.000	0.000	0.000	0.000	0.888	0.000	0.915
COG0008	COG0441	0.181	0.000	0.000	0.659	0.000	0.000	0.342	0.791
COG0008	COG0442	0.150	0.848	0.000	0.219	0.000	0.899	0.920	0.999
COG0008	COG0449	0.000	0.000	0.000	0.000	0.000	0.899	0.000	0.899
COG0008	COG0456	0.117	0.000	0.000	0.000	0.000	0.799	0.000	0.811
COG0008	COG0458	0.181	0.000	0.000	0.000	0.000	0.899	0.000	0.912
COG0008	COG0464	0.117	0.000	0.000	0.000	0.571	0.000	0.343	0.717
COG0008	COG0468	0.000	0.000	0.000	0.000	0.785	0.000	0.000	0.785
COG0008	COG0488	0.117	0.000	0.000	0.652	0.000	0.795	0.000	0.928
COG0008	COG0493	0.117	0.000	0.000	0.000	0.000	0.899	0.000	0.905
COG0008	COG0495	0.150	0.000	0.000	0.331	0.000	0.899	0.642	0.975
COG0008	COG0505	0.000	0.000	0.000	0.000	0.000	0.899	0.000	0.899
COG0008	COG0506	0.000	0.000	0.000	0.000	0.453	0.899	0.000	0.941
COG0008	COG0518	0.117	0.000	0.000	0.000	0.000	0.899	0.390	0.938
COG0008	COG0519	0.117	0.000	0.000	0.000	0.000	0.899	0.390	0.938
COG0008	COG0536	0.000	0.000	0.000	0.000	0.000	0.799	0.000	0.799
COG0008	COG0537	0.150	0.000	0.000	0.169	0.000	0.799	0.000	0.838
COG0008	COG0540	0.150	0.000	0.000	0.000	0.000	0.899	0.000	0.908
COG0008	COG0543	0.117	0.000	0.000	0.000	0.000	0.899	0.000	0.905
COG0008	COG0548	0.000	0.000	0.000	0.000	0.000	0.799	0.000	0.799
COG0008	COG0564	0.262	0.000	0.000	0.000	0.000	0.898	0.000	0.920
COG0008	COG0579	0.000	0.000	0.000	0.000	0.000	0.799	0.000	0.799
COG0008	COG0624	0.000	0.000	0.000	0.000	0.000	0.798	0.000	0.798
COG0008	COG0625	0.181	0.000	0.000	0.260	0.752	0.000	0.602	0.927
COG0008	COG0637	0.150	0.000	0.000	0.207	0.000	0.899	0.000	0.922
COG0008	COG0656	0.117	0.000	0.000	0.000	0.000	0.899	0.000	0.905
COG0008	COG0664	0.210	0.000	0.000	0.000	0.000	0.876	0.222	0.913
COG0008	COG0721	0.117	0.000	0.000	0.000	0.000	0.899	0.000	0.905
COG0008	COG0772	0.181	0.000	0.000	0.000	0.000	0.899	0.000	0.912
COG0008	COG0783	0.000	0.000	0.000	0.000	0.000	0.799	0.000	0.799
COG0008	COG0796	0.000	0.000	0.000	0.000	0.000	0.899	0.000	0.899
COG0008	COG1020	0.000	0.000	0.000	0.000	0.000	0.899	0.000	0.899
COG0008	COG1040	0.000	0.000	0.000	0.000	0.000	0.899	0.000	0.899
COG0008	COG1045	0.309	0.000	0.000	0.000	0.000	0.000	0.817	0.865
COG0008	COG1052	0.000	0.000	0.000	0.000	0.000	0.799	0.000	0.799
COG0008	COG1061	0.000	0.000	0.000	0.000	0.923	0.000	0.000	0.923
COG0008	COG1090	0.000	0.000	0.000	0.000	0.000	0.899	0.000	0.899
COG0008	COG1142	0.000	0.000	0.000	0.000	0.000	0.899	0.000	0.899
COG0008	COG1143	0.000	0.000	0.000	0.000	0.000	0.899	0.000	0.899
COG0008	COG1145	0.150	0.000	0.000	0.000	0.000	0.899	0.000	0.908
COG0008	COG1146	0.150	0.000	0.000	0.000	0.000	0.899	0.000	0.908
COG0008	COG1166	0.000	0.000	0.000	0.000	0.000	0.899	0.000	0.899
COG0008	COG1167	0.150	0.000	0.000	0.279	0.000	0.899	0.000	0.929
COG0008	COG1168	0.000	0.000	0.000	0.000	0.000	0.899	0.000	0.899
COG0008	COG1169	0.117	0.000	0.000	0.000	0.000	0.899	0.000	0.905
COG0008	COG1171	0.150	0.000	0.000	0.157	0.957	0.000	0.000	0.965
COG0008	COG1181	0.117	0.000	0.000	0.000	0.000	0.899	0.000	0.905
COG0008	COG1190	0.150	0.000	0.000	0.559	0.114	0.899	0.826	0.992
COG0008	COG1246	0.000	0.000	0.000	0.000	0.000	0.799	0.000	0.799
COG0008	COG1364	0.000	0.000	0.000	0.000	0.000	0.799	0.000	0.799
COG0008	COG1396	0.117	0.000	0.000	0.000	0.000	0.692	0.000	0.710
COG0008	COG1404	0.150	0.000	0.000	0.000	0.635	0.000	0.178	0.710
COG0008	COG1419	0.000	0.000	0.000	0.000	0.000	0.899	0.000	0.899
COG0008	COG1446	0.000	0.000	0.000	0.000	0.000	0.899	0.000	0.899
COG0008	COG1448	0.117	0.000	0.000	0.000	0.000	0.899	0.000	0.905
COG0008	COG1606	0.000	0.000	0.000	0.000	0.000	0.899	0.000	0.899
COG0008	COG1608	0.237	0.000	0.000	0.000	0.000	0.799	0.000	0.836
COG0008	COG1639	0.150	0.000	0.000	0.000	0.000	0.899	0.000	0.908
COG0008	COG1773	0.117	0.000	0.000	0.000	0.000	0.899	0.000	0.905
COG0008	COG1834	0.117	0.000	0.000	0.000	0.000	0.799	0.000	0.811
COG0008	COG1894	0.117	0.000	0.000	0.000	0.000	0.899	0.000	0.905
COG0008	COG1932	0.000	0.000	0.000	0.000	0.000	0.899	0.000	0.899
COG0008	COG1945	0.000	0.000	0.000	0.000	0.000	0.899	0.000	0.899
COG0008	COG1982	0.000	0.000	0.000	0.000	0.155	0.899	0.000	0.909
COG0008	COG1997	0.000	0.000	0.000	0.424	0.571	0.000	0.000	0.736
COG0008	COG2066	0.000	0.000	0.000	0.000	0.000	0.899	0.000	0.899
COG0008	COG2071	0.117	0.000	0.000	0.000	0.000	0.899	0.000	0.905
COG0008	COG2170	0.000	0.000	0.000	0.000	0.000	0.899	0.000	0.899
COG0008	COG2185	0.150	0.000	0.000	0.000	0.000	0.799	0.000	0.818
COG0008	COG2195	0.000	0.000	0.000	0.000	0.000	0.799	0.000	0.799
COG0008	COG2222	0.000	0.000	0.000	0.000	0.000	0.899	0.000	0.899
COG0008	COG2511	0.000	0.000	0.000	0.000	0.000	0.899	0.000	0.899
COG0008	COG2854	0.000	0.000	0.000	0.000	0.000	0.899	0.000	0.899
COG0008	COG2863	0.000	0.000	0.000	0.000	0.000	0.899	0.000	0.899
COG0008	COG2902	0.000	0.000	0.000	0.000	0.000	0.899	0.000	0.899
COG0008	COG2918	0.000	0.000	0.000	0.000	0.000	0.899	0.000	0.899
COG0008	COG3068	0.000	0.000	0.000	0.000	0.000	0.899	0.000	0.899
COG0008	COG3213	0.000	0.000	0.000	0.000	0.000	0.799	0.000	0.799
COG0008	COG3319	0.000	0.000	0.000	0.000	0.000	0.899	0.000	0.899
COG0008	COG3383	0.000	0.000	0.000	0.000	0.000	0.899	0.000	0.899
COG0008	COG3404	0.000	0.000	0.000	0.000	0.000	0.799	0.000	0.799
COG0008	COG3433	0.000	0.000	0.000	0.000	0.000	0.899	0.000	0.899
COG0008	COG3572	0.000	0.000	0.000	0.000	0.000	0.899	0.000	0.899
COG0008	COG3643	0.117	0.000	0.000	0.000	0.000	0.799	0.000	0.811
COG0008	COG3741	0.000	0.000	0.000	0.000	0.000	0.799	0.000	0.799
COG0008	COG3931	0.000	0.000	0.000	0.000	0.000	0.799	0.000	0.799
COG0008	COG3968	0.000	0.000	0.000	0.000	0.000	0.899	0.000	0.899
COG0008	COG4230	0.000	0.000	0.000	0.000	0.000	0.899	0.000	0.899
COG0008	COG4362	0.000	0.000	0.000	0.000	0.000	0.000	0.730	0.730
COG0008	COG4865	0.000	0.000	0.000	0.000	0.000	0.799	0.000	0.799
COG0008	COG4948	0.000	0.000	0.000	0.000	0.000	0.899	0.421	0.938
COG0008	COG4992	0.117	0.000	0.000	0.000	0.000	0.899	0.000	0.905
COG0008	COG5630	0.000	0.000	0.000	0.000	0.000	0.799	0.000	0.799
COG0008	NOG06367	0.000	0.000	0.000	0.000	0.000	0.799	0.000	0.799
COG0008	NOG10494	0.000	0.000	0.000	0.000	0.000	0.899	0.000	0.899
COG0008	NOG15235	0.000	0.000	0.000	0.000	0.000	0.799	0.000	0.799
COG0008	NOG46313	0.000	0.000	0.000	0.000	0.000	0.899	0.000	0.899
COG0008	NOG47889	0.000	0.000	0.000	0.000	0.000	0.799	0.000	0.799
COG0008	NOG80960	0.000	0.000	0.000	0.000	0.000	0.799	0.000	0.799
COG0008	NOG87526	0.000	0.000	0.000	0.000	0.000	0.899	0.000	0.899
COG0009	COG0035	0.370	0.000	0.000	0.236	0.000	0.000	0.722	0.848
COG0009	COG0082	0.000	0.000	0.000	0.000	0.000	0.899	0.000	0.899
COG0009	COG0112	0.405	0.000	0.000	0.000	0.000	0.000	0.775	0.857
COG0009	COG0128	0.000	0.000	0.000	0.000	0.000	0.799	0.000	0.799
COG0009	COG0158	0.150	0.000	0.000	0.000	0.000	0.799	0.000	0.818
COG0009	COG0326	0.117	0.000	0.000	0.000	0.734	0.000	0.000	0.749
COG0009	COG0515	0.000	0.551	0.000	0.188	0.297	0.000	0.447	0.828
COG0009	COG0551	0.379	0.553	0.000	0.274	0.000	0.000	0.000	0.770
COG0009	COG0703	0.000	0.000	0.000	0.000	0.000	0.899	0.000	0.899
COG0009	COG1299	0.000	0.000	0.000	0.000	0.000	0.899	0.000	0.899
COG0009	COG1445	0.000	0.000	0.000	0.000	0.000	0.899	0.000	0.899
COG0009	COG2890	0.611	0.551	0.000	0.000	0.000	0.000	0.628	0.926
COG0009	COG3925	0.000	0.000	0.000	0.000	0.000	0.899	0.000	0.899
COG0010	COG0018	0.210	0.000	0.000	0.000	0.000	0.899	0.000	0.915
COG0010	COG0019	0.245	0.000	0.000	0.000	0.000	0.899	0.810	0.983
COG0010	COG0067	0.000	0.000	0.000	0.000	0.000	0.799	0.000	0.799
COG0010	COG0069	0.000	0.000	0.000	0.000	0.000	0.799	0.000	0.799
COG0010	COG0070	0.000	0.000	0.000	0.000	0.000	0.799	0.000	0.799
COG0010	COG0076	0.000	0.000	0.000	0.000	0.000	0.899	0.341	0.929
COG0010	COG0078	0.119	0.000	0.000	0.000	0.000	0.899	0.972	0.997
COG0010	COG0111	0.155	0.000	0.000	0.000	0.000	0.000	0.797	0.817
COG0010	COG0123	0.000	0.000	0.000	0.000	0.000	0.000	0.720	0.720
COG0010	COG0137	0.000	0.000	0.000	0.000	0.000	0.000	0.907	0.907
COG0010	COG0154	0.000	0.000	0.000	0.000	0.000	0.899	0.000	0.899
COG0010	COG0160	0.235	0.000	0.000	0.000	0.000	0.899	0.000	0.918
COG0010	COG0161	0.224	0.000	0.000	0.000	0.000	0.899	0.000	0.916
COG0010	COG0165	0.000	0.000	0.000	0.000	0.000	0.899	0.919	0.991
COG0010	COG0174	0.119	0.000	0.000	0.000	0.000	0.899	0.814	0.981
COG0010	COG0188	0.150	0.000	0.000	0.797	0.000	0.000	0.163	0.836
COG0010	COG0192	0.151	0.000	0.000	0.000	0.341	0.000	0.712	0.816
COG0010	COG0231	0.404	0.000	0.000	0.000	0.371	0.000	0.666	0.857
COG0010	COG0252	0.160	0.000	0.000	0.000	0.000	0.799	0.365	0.878
COG0010	COG0303	0.159	0.000	0.000	0.798	0.000	0.000	0.000	0.819
COG0010	COG0334	0.224	0.000	0.000	0.000	0.000	0.799	0.191	0.856
COG0010	COG0369	0.000	0.000	0.000	0.000	0.632	0.899	0.748	0.989
COG0010	COG0388	0.272	0.000	0.000	0.000	0.000	0.899	0.680	0.973
COG0010	COG0402	0.160	0.000	0.000	0.000	0.000	0.899	0.569	0.958
COG0010	COG0421	0.363	0.000	0.000	0.000	0.000	0.899	0.936	0.995
COG0010	COG0436	0.118	0.000	0.000	0.000	0.000	0.789	0.640	0.924
COG0010	COG0439	0.119	0.000	0.000	0.000	0.000	0.899	0.000	0.905
COG0010	COG0449	0.117	0.000	0.000	0.000	0.801	0.000	0.000	0.812
COG0010	COG0493	0.154	0.000	0.000	0.577	0.000	0.799	0.000	0.918
COG0010	COG0495	0.000	0.000	0.000	0.000	0.927	0.000	0.000	0.927
COG0010	COG0506	0.124	0.000	0.000	0.000	0.000	0.899	0.797	0.980
COG0010	COG0511	0.154	0.000	0.000	0.000	0.000	0.899	0.000	0.909
COG0010	COG0591	0.308	0.000	0.000	0.000	0.000	0.000	0.916	0.938
COG0010	COG0624	0.242	0.000	0.000	0.000	0.000	0.897	0.125	0.922
COG0010	COG0796	0.157	0.000	0.000	0.000	0.000	0.799	0.000	0.819
COG0010	COG0804	0.000	0.000	0.000	0.000	0.000	0.899	0.179	0.912
COG0010	COG0828	0.000	0.000	0.000	0.000	0.000	0.799	0.000	0.799
COG0010	COG0831	0.000	0.000	0.000	0.000	0.000	0.899	0.153	0.909
COG0010	COG0832	0.000	0.000	0.000	0.000	0.000	0.899	0.153	0.909
COG0010	COG0833	0.205	0.000	0.000	0.000	0.000	0.000	0.786	0.818
COG0010	COG1012	0.381	0.000	0.000	0.000	0.000	0.450	0.367	0.755
COG0010	COG1020	0.000	0.000	0.000	0.000	0.000	0.799	0.000	0.799
COG0010	COG1166	0.432	0.000	0.000	0.000	0.000	0.899	0.735	0.983
COG0010	COG1168	0.000	0.000	0.000	0.000	0.000	0.799	0.000	0.799
COG0010	COG1171	0.156	0.000	0.000	0.000	0.000	0.000	0.689	0.720
COG0010	COG1181	0.153	0.000	0.000	0.000	0.000	0.799	0.000	0.818
COG0010	COG1207	0.000	0.000	0.000	0.000	0.000	0.899	0.000	0.899
COG0010	COG1228	0.549	0.000	0.000	0.000	0.000	0.899	0.840	0.992
COG0010	COG1246	0.000	0.000	0.000	0.000	0.000	0.899	0.000	0.899
COG0010	COG1364	0.000	0.000	0.000	0.000	0.000	0.899	0.000	0.899
COG0010	COG1448	0.125	0.000	0.000	0.000	0.000	0.799	0.539	0.908
COG0010	COG1473	0.227	0.000	0.000	0.000	0.000	0.899	0.000	0.917
COG0010	COG1574	0.124	0.000	0.000	0.000	0.000	0.899	0.000	0.906
COG0010	COG1586	0.236	0.000	0.000	0.000	0.000	0.899	0.577	0.963
COG0010	COG1670	0.223	0.000	0.000	0.199	0.000	0.895	0.000	0.926
COG0010	COG1748	0.236	0.000	0.000	0.000	0.000	0.899	0.330	0.941
COG0010	COG1932	0.121	0.000	0.000	0.000	0.000	0.799	0.000	0.811
COG0010	COG1945	0.275	0.000	0.000	0.000	0.000	0.899	0.000	0.922
COG0010	COG1982	0.126	0.563	0.000	0.000	0.000	0.899	0.735	0.988
COG0010	COG1984	0.000	0.000	0.000	0.000	0.000	0.899	0.000	0.899
COG0010	COG2049	0.000	0.000	0.000	0.000	0.000	0.899	0.000	0.899
COG0010	COG2066	0.000	0.000	0.000	0.000	0.000	0.799	0.000	0.799
COG0010	COG2170	0.000	0.000	0.000	0.000	0.000	0.799	0.000	0.799
COG0010	COG2188	0.386	0.000	0.000	0.000	0.000	0.000	0.568	0.717
COG0010	COG2235	0.000	0.000	0.000	0.000	0.000	0.899	0.202	0.914
COG0010	COG2268	0.000	0.000	0.000	0.000	0.632	0.000	0.884	0.954
COG0010	COG2423	0.324	0.000	0.000	0.000	0.000	0.899	0.471	0.959
COG0010	COG2902	0.199	0.000	0.000	0.000	0.000	0.799	0.484	0.905
COG0010	COG2918	0.000	0.000	0.000	0.000	0.000	0.799	0.000	0.799
COG0010	COG2957	0.000	0.000	0.000	0.000	0.000	0.899	0.000	0.899
COG0010	COG2986	0.525	0.000	0.112	0.000	0.000	0.899	0.904	0.995
COG0010	COG2987	0.506	0.000	0.113	0.000	0.000	0.000	0.816	0.903
COG0010	COG3138	0.000	0.000	0.000	0.000	0.000	0.899	0.505	0.947
COG0010	COG3319	0.000	0.000	0.000	0.000	0.000	0.799	0.180	0.824
COG0010	COG3572	0.000	0.000	0.000	0.000	0.000	0.799	0.000	0.799
COG0010	COG3618	0.000	0.000	0.000	0.000	0.000	0.899	0.000	0.899
COG0010	COG3653	0.000	0.000	0.000	0.000	0.000	0.899	0.000	0.899
COG0010	COG3733	0.000	0.000	0.000	0.000	0.000	0.899	0.000	0.899
COG0010	COG3741	0.000	0.000	0.000	0.000	0.000	0.899	0.569	0.954
COG0010	COG3866	0.000	0.000	0.000	0.000	0.000	0.899	0.000	0.899
COG0010	COG3869	0.000	0.000	0.000	0.000	0.000	0.899	0.000	0.899
COG0010	COG3968	0.000	0.000	0.000	0.000	0.000	0.799	0.000	0.799
COG0010	COG4230	0.125	0.000	0.000	0.000	0.000	0.899	0.000	0.906
COG0010	COG4262	0.000	0.000	0.000	0.000	0.000	0.899	0.000	0.899
COG0010	COG4362	0.000	0.000	0.000	0.000	0.632	0.899	0.748	0.989
COG0010	COG4948	0.000	0.000	0.000	0.000	0.000	0.799	0.000	0.799
COG0010	COG4992	0.299	0.554	0.000	0.000	0.000	0.899	0.991	1.000
COG0010	COG5630	0.000	0.000	0.000	0.000	0.000	0.899	0.000	0.899
COG0010	NOG07926	0.171	0.000	0.000	0.000	0.000	0.899	0.000	0.911
COG0010	NOG10494	0.000	0.000	0.000	0.000	0.000	0.799	0.000	0.799
COG0012	COG0021	0.117	0.000	0.000	0.160	0.571	0.000	0.584	0.839
COG0012	COG0045	0.000	0.000	0.000	0.471	0.000	0.000	0.645	0.800
COG0012	COG0055	0.181	0.000	0.000	0.761	0.998	0.000	0.000	1.000
COG0012	COG0072	0.000	0.000	0.000	0.367	0.000	0.000	0.693	0.793
COG0012	COG0080	0.150	0.000	0.000	0.803	0.000	0.000	0.000	0.821
COG0012	COG0088	0.117	0.000	0.000	0.709	0.000	0.000	0.000	0.726
COG0012	COG0092	0.117	0.000	0.000	0.728	0.000	0.000	0.000	0.744
COG0012	COG0100	0.000	0.000	0.000	0.749	0.000	0.000	0.000	0.749
COG0012	COG0101	0.000	0.000	0.000	0.000	0.000	0.899	0.000	0.899
COG0012	COG0111	0.150	0.000	0.000	0.000	0.000	0.899	0.000	0.908
COG0012	COG0128	0.000	0.000	0.000	0.388	0.626	0.000	0.000	0.756
COG0012	COG0187	0.117	0.000	0.000	0.000	0.785	0.000	0.000	0.797
COG0012	COG0188	0.150	0.000	0.000	0.226	0.819	0.000	0.000	0.864
COG0012	COG0193	0.708	0.000	0.000	0.000	0.000	0.000	0.477	0.837
COG0012	COG0199	0.117	0.000	0.000	0.730	0.000	0.000	0.000	0.746
COG0012	COG0218	0.000	0.000	0.000	0.000	0.000	0.000	0.874	0.874
COG0012	COG0249	0.117	0.000	0.000	0.000	0.801	0.000	0.000	0.812
COG0012	COG0308	0.000	0.000	0.000	0.621	0.267	0.000	0.000	0.704
COG0012	COG0326	0.000	0.000	0.000	0.621	0.877	0.000	0.421	0.969
COG0012	COG0459	0.000	0.000	0.000	0.730	0.000	0.000	0.338	0.809
COG0012	COG0462	0.632	0.000	0.000	0.453	0.000	0.000	0.000	0.785
COG0012	COG0522	0.000	0.000	0.000	0.761	0.000	0.000	0.000	0.761
COG0012	COG0536	0.117	0.000	0.000	0.000	0.000	0.000	0.794	0.806
COG0012	COG0563	0.150	0.000	0.000	0.182	0.626	0.000	0.000	0.704
COG0012	COG0625	0.150	0.000	0.000	0.334	0.926	0.000	0.000	0.952
COG0012	COG1034	0.000	0.000	0.000	0.813	0.000	0.000	0.000	0.813
COG0012	COG1155	0.000	0.000	0.000	0.000	0.970	0.000	0.000	0.970
COG0012	COG1160	0.150	0.000	0.000	0.000	0.000	0.000	0.781	0.801
COG0012	COG1310	0.000	0.000	0.000	0.314	0.000	0.899	0.000	0.926
COG0012	COG1372	0.000	0.000	0.000	0.000	0.970	0.000	0.000	0.970
COG0012	COG1383	0.000	0.000	0.000	0.731	0.000	0.000	0.000	0.731
COG0012	COG1412	0.000	0.000	0.000	0.731	0.000	0.000	0.000	0.731
COG0012	COG1841	0.117	0.000	0.000	0.687	0.000	0.000	0.000	0.705
COG0012	COG1890	0.000	0.000	0.000	0.728	0.000	0.000	0.000	0.728
COG0012	COG1958	0.000	0.000	0.000	0.256	0.670	0.000	0.000	0.738
COG0012	COG2036	0.000	0.000	0.000	0.368	0.000	0.899	0.000	0.932
COG0012	COG2058	0.000	0.000	0.000	0.761	0.000	0.000	0.000	0.761
COG0012	COG2092	0.117	0.000	0.000	0.687	0.000	0.000	0.000	0.705
COG0012	COG2262	0.000	0.000	0.000	0.000	0.000	0.000	0.753	0.753
COG0012	COG2857	0.000	0.000	0.000	0.731	0.000	0.000	0.000	0.731
COG0012	COG5635	0.000	0.000	0.000	0.187	0.000	0.899	0.000	0.912
COG0013	COG0017	0.117	0.000	0.000	0.201	0.000	0.000	0.745	0.795
COG0013	COG0018	0.117	0.000	0.000	0.000	0.000	0.000	0.748	0.763
COG0013	COG0037	0.117	0.000	0.000	0.000	0.000	0.799	0.000	0.811
COG0013	COG0039	0.000	0.000	0.000	0.210	0.000	0.799	0.000	0.831
COG0013	COG0045	0.000	0.000	0.000	0.000	0.000	0.799	0.000	0.799
COG0013	COG0073	0.181	0.000	0.000	0.000	0.000	0.000	0.729	0.763
COG0013	COG0074	0.000	0.000	0.000	0.000	0.000	0.799	0.000	0.799
COG0013	COG0075	0.150	0.000	0.000	0.000	0.000	0.899	0.000	0.908
COG0013	COG0124	0.150	0.000	0.000	0.340	0.000	0.000	0.729	0.827
COG0013	COG0141	0.000	0.000	0.000	0.000	0.615	0.799	0.201	0.930
COG0013	COG0143	0.181	0.000	0.000	0.000	0.000	0.000	0.735	0.768
COG0013	COG0160	0.150	0.000	0.000	0.000	0.000	0.899	0.000	0.908
COG0013	COG0162	0.000	0.000	0.000	0.000	0.000	0.000	0.729	0.729
COG0013	COG0169	0.463	0.000	0.000	0.000	0.615	0.000	0.000	0.779
COG0013	COG0172	0.117	0.000	0.000	0.287	0.000	0.000	0.872	0.908
COG0013	COG0180	0.000	0.000	0.000	0.000	0.000	0.000	0.738	0.738
COG0013	COG0207	0.000	0.000	0.000	0.000	0.000	0.799	0.000	0.799
COG0013	COG0281	0.000	0.000	0.000	0.154	0.000	0.799	0.000	0.819
COG0013	COG0308	0.117	0.000	0.000	0.214	0.000	0.000	0.839	0.873
COG0013	COG0337	0.404	0.000	0.000	0.000	0.615	0.000	0.000	0.755
COG0013	COG0372	0.000	0.000	0.000	0.000	0.000	0.799	0.325	0.855
COG0013	COG0388	0.181	0.000	0.000	0.000	0.000	0.799	0.000	0.824
COG0013	COG0423	0.000	0.000	0.000	0.227	0.000	0.000	0.719	0.768
COG0013	COG0436	0.237	0.000	0.000	0.000	0.000	0.888	0.000	0.909
COG0013	COG0443	0.181	0.000	0.000	0.357	0.386	0.000	0.521	0.812
COG0013	COG0458	0.210	0.000	0.000	0.000	0.722	0.000	0.000	0.766
COG0013	COG0516	0.117	0.000	0.000	0.000	0.000	0.799	0.000	0.811
COG0013	COG0517	0.210	0.000	0.000	0.000	0.000	0.689	0.000	0.738
COG0013	COG0520	0.000	0.000	0.000	0.000	0.000	0.799	0.000	0.799
COG0013	COG0537	0.181	0.000	0.000	0.000	0.000	0.799	0.258	0.861
COG0013	COG0626	0.000	0.000	0.000	0.000	0.000	0.799	0.000	0.799
COG0013	COG0686	0.000	0.000	0.000	0.000	0.000	0.799	0.000	0.799
COG0013	COG0703	0.404	0.000	0.000	0.000	0.615	0.000	0.000	0.755
COG0013	COG0770	0.117	0.000	0.000	0.000	0.000	0.899	0.000	0.905
COG0013	COG0787	0.117	0.000	0.000	0.000	0.000	0.899	0.000	0.905
COG0013	COG0802	0.000	0.000	0.000	0.000	0.000	0.899	0.000	0.899
COG0013	COG1003	0.000	0.000	0.000	0.000	0.000	0.799	0.000	0.799
COG0013	COG1044	0.000	0.000	0.000	0.790	0.000	0.000	0.000	0.790
COG0013	COG1104	0.262	0.000	0.000	0.000	0.000	0.799	0.000	0.842
COG0013	COG1167	0.181	0.000	0.000	0.000	0.000	0.899	0.000	0.912
COG0013	COG1184	0.000	0.000	0.000	0.000	0.714	0.000	0.000	0.714
COG0013	COG1190	0.117	0.000	0.000	0.000	0.000	0.000	0.901	0.907
COG0013	COG1609	0.150	0.000	0.000	0.000	0.000	0.812	0.000	0.829
COG0013	COG1729	0.117	0.000	0.000	0.697	0.000	0.000	0.000	0.714
COG0013	COG1975	0.000	0.000	0.000	0.000	0.000	0.799	0.000	0.799
COG0013	COG2055	0.000	0.000	0.000	0.000	0.000	0.799	0.000	0.799
COG0013	COG2235	0.150	0.000	0.000	0.000	0.000	0.899	0.000	0.908
COG0013	COG2301	0.000	0.000	0.000	0.000	0.000	0.799	0.000	0.799
COG0013	COG2352	0.117	0.000	0.000	0.000	0.000	0.799	0.000	0.811
COG0013	COG2825	0.000	0.000	0.000	0.730	0.000	0.000	0.000	0.730
COG0013	COG2855	0.000	0.000	0.000	0.000	0.000	0.799	0.000	0.799
COG0013	COG2872	0.117	0.000	0.000	0.000	0.000	0.799	0.000	0.811
COG0013	COG3217	0.000	0.000	0.000	0.000	0.000	0.799	0.000	0.799
COG0013	COG3616	0.000	0.000	0.000	0.000	0.000	0.899	0.000	0.899
COG0014	COG0019	0.120	0.000	0.119	0.000	0.000	0.799	0.000	0.811
COG0014	COG0067	0.000	0.000	0.117	0.000	0.000	0.899	0.000	0.899
COG0014	COG0069	0.000	0.000	0.114	0.000	0.000	0.899	0.000	0.899
COG0014	COG0070	0.000	0.000	0.117	0.000	0.000	0.899	0.000	0.899
COG0014	COG0076	0.120	0.000	0.000	0.000	0.000	0.799	0.000	0.811
COG0014	COG0078	0.248	0.000	0.119	0.000	0.000	0.000	0.760	0.807
COG0014	COG0123	0.000	0.000	0.000	0.000	0.927	0.000	0.000	0.927
COG0014	COG0134	0.120	0.000	0.114	0.000	0.000	0.000	0.706	0.724
COG0014	COG0174	0.154	0.000	0.000	0.000	0.000	0.799	0.581	0.919
COG0014	COG0249	0.120	0.000	0.000	0.000	0.935	0.000	0.000	0.939
COG0014	COG0263	0.786	0.866	0.810	0.000	0.000	0.899	0.998	1.000
COG0014	COG0334	0.120	0.000	0.000	0.000	0.000	0.899	0.177	0.917
COG0014	COG0345	0.440	0.000	0.198	0.000	0.000	0.000	0.930	0.958
COG0014	COG0372	0.158	0.000	0.115	0.000	0.635	0.000	0.152	0.703
COG0014	COG0436	0.118	0.000	0.112	0.000	0.000	0.789	0.000	0.801
COG0014	COG0442	0.000	0.000	0.000	0.000	0.782	0.799	0.000	0.953
COG0014	COG0473	0.000	0.000	0.123	0.373	0.000	0.000	0.945	0.963
COG0014	COG0493	0.000	0.000	0.000	0.000	0.000	0.799	0.000	0.799
COG0014	COG0506	0.000	0.000	0.000	0.000	0.000	0.000	0.776	0.776
COG0014	COG0528	0.000	0.000	0.000	0.000	0.000	0.899	0.000	0.899
COG0014	COG0548	0.157	0.000	0.113	0.000	0.000	0.899	0.471	0.949
COG0014	COG0631	0.000	0.000	0.000	0.000	0.998	0.000	0.367	0.999
COG0014	COG0656	0.122	0.000	0.000	0.000	0.000	0.799	0.000	0.812
COG0014	COG0760	0.122	0.000	0.000	0.000	0.698	0.000	0.000	0.717
COG0014	COG0842	0.119	0.000	0.000	0.000	0.696	0.000	0.000	0.714
COG0014	COG1038	0.000	0.000	0.000	0.000	0.000	0.000	0.713	0.713
COG0014	COG1057	0.703	0.000	0.113	0.000	0.000	0.000	0.000	0.703
COG0014	COG1166	0.124	0.000	0.000	0.000	0.000	0.799	0.000	0.812
COG0014	COG1364	0.000	0.000	0.000	0.000	0.000	0.899	0.339	0.929
COG0014	COG1448	0.000	0.000	0.000	0.000	0.000	0.799	0.000	0.799
COG0014	COG1608	0.000	0.000	0.000	0.000	0.000	0.899	0.000	0.899
COG0014	COG2066	0.165	0.000	0.000	0.000	0.000	0.899	0.000	0.910
COG0014	COG4992	0.120	0.000	0.117	0.000	0.000	0.899	0.825	0.982
COG0015	COG0026	0.244	0.000	0.120	0.703	0.851	0.000	0.407	0.976
COG0015	COG0034	0.379	0.000	0.191	0.830	0.799	0.000	0.785	0.994
COG0015	COG0037	0.000	0.000	0.000	0.000	0.000	0.899	0.000	0.899
COG0015	COG0041	0.339	0.000	0.179	0.299	0.851	0.899	0.811	0.998
COG0015	COG0046	0.432	0.000	0.197	0.771	0.000	0.000	0.756	0.964
COG0015	COG0047	0.447	0.000	0.172	0.799	0.000	0.000	0.667	0.958
COG0015	COG0104	0.460	0.000	0.567	0.535	0.000	0.899	0.947	0.998
COG0015	COG0107	0.153	0.000	0.121	0.000	0.000	0.799	0.000	0.818
COG0015	COG0114	0.293	0.000	0.000	0.000	0.000	0.000	0.788	0.840
COG0015	COG0118	0.186	0.000	0.120	0.000	0.000	0.799	0.000	0.825
COG0015	COG0137	0.000	0.000	0.115	0.000	0.000	0.899	0.000	0.899
COG0015	COG0138	0.360	0.000	0.170	0.603	0.000	0.899	0.878	0.996
COG0015	COG0139	0.186	0.000	0.119	0.000	0.000	0.799	0.242	0.859
COG0015	COG0140	0.153	0.000	0.114	0.000	0.000	0.799	0.242	0.853
COG0015	COG0150	0.339	0.000	0.222	0.512	0.111	0.000	0.856	0.950
COG0015	COG0151	0.460	0.000	0.213	0.512	0.000	0.899	0.842	0.995
COG0015	COG0152	0.475	0.000	0.161	0.152	0.000	0.899	0.658	0.981
COG0015	COG0162	0.150	0.000	0.000	0.000	0.000	0.899	0.000	0.908
COG0015	COG0165	0.153	0.000	0.115	0.000	0.000	0.899	0.959	0.996
COG0015	COG0192	0.118	0.000	0.000	0.684	0.000	0.000	0.000	0.703
COG0015	COG0223	0.000	0.000	0.000	0.000	0.000	0.899	0.000	0.899
COG0015	COG0236	0.152	0.000	0.000	0.000	0.691	0.000	0.000	0.720
COG0015	COG0237	0.117	0.000	0.000	0.000	0.000	0.899	0.000	0.905
COG0015	COG0281	0.151	0.000	0.000	0.000	0.000	0.899	0.244	0.926
COG0015	COG0299	0.360	0.000	0.136	0.000	0.000	0.899	0.632	0.973
COG0015	COG0439	0.117	0.000	0.112	0.222	0.000	0.899	0.000	0.921
COG0015	COG0496	0.151	0.000	0.000	0.000	0.000	0.899	0.000	0.908
COG0015	COG0503	0.152	0.000	0.000	0.000	0.000	0.899	0.741	0.975
COG0015	COG0516	0.152	0.000	0.179	0.000	0.000	0.000	0.878	0.890
COG0015	COG0518	0.214	0.000	0.150	0.357	0.000	0.000	0.700	0.827
COG0015	COG0519	0.214	0.000	0.139	0.357	0.000	0.000	0.700	0.827
COG0015	COG0524	0.183	0.000	0.112	0.000	0.000	0.896	0.585	0.960
COG0015	COG0527	0.184	0.000	0.113	0.000	0.000	0.899	0.000	0.912
COG0015	COG0545	0.000	0.000	0.000	0.000	0.000	0.899	0.000	0.899
COG0015	COG0546	0.118	0.000	0.113	0.000	0.000	0.899	0.000	0.905
COG0015	COG0563	0.117	0.000	0.000	0.171	0.122	0.899	0.592	0.966
COG0015	COG0568	0.118	0.000	0.000	0.000	0.000	0.899	0.000	0.905
COG0015	COG0596	0.539	0.000	0.000	0.000	0.000	0.450	0.201	0.769
COG0015	COG0599	0.556	0.000	0.000	0.000	0.000	0.899	0.695	0.984
COG0015	COG0601	0.000	0.000	0.000	0.000	0.000	0.898	0.000	0.898
COG0015	COG0602	0.000	0.000	0.114	0.000	0.000	0.899	0.000	0.899
COG0015	COG0628	0.185	0.000	0.115	0.000	0.000	0.899	0.000	0.912
COG0015	COG0634	0.186	0.000	0.000	0.000	0.000	0.899	0.504	0.954
COG0015	COG0737	0.000	0.000	0.000	0.000	0.000	0.899	0.148	0.908
COG0015	COG0744	0.000	0.000	0.124	0.000	0.000	0.899	0.000	0.899
COG0015	COG0775	0.000	0.000	0.000	0.000	0.000	0.899	0.000	0.899
COG0015	COG0831	0.000	0.000	0.000	0.000	0.000	0.899	0.000	0.899
COG0015	COG1011	0.151	0.000	0.000	0.000	0.000	0.899	0.000	0.908
COG0015	COG1027	0.000	0.000	0.000	0.000	0.000	0.899	0.285	0.923
COG0015	COG1053	0.152	0.000	0.000	0.000	0.000	0.899	0.000	0.909
COG0015	COG1060	0.000	0.000	0.000	0.000	0.000	0.899	0.000	0.899
COG0015	COG1183	0.118	0.000	0.000	0.000	0.000	0.899	0.000	0.905
COG0015	COG1186	0.118	0.000	0.000	0.154	0.000	0.000	0.790	0.822
COG0015	COG1210	0.000	0.000	0.000	0.000	0.000	0.899	0.000	0.899
COG0015	COG1246	0.000	0.000	0.000	0.000	0.000	0.899	0.000	0.899
COG0015	COG1344	0.119	0.000	0.000	0.000	0.000	0.899	0.000	0.905
COG0015	COG1409	0.118	0.000	0.000	0.000	0.000	0.899	0.000	0.905
COG0015	COG1428	0.118	0.000	0.000	0.000	0.000	0.899	0.153	0.914
COG0015	COG1530	0.000	0.000	0.000	0.000	0.000	0.899	0.000	0.899
COG0015	COG1652	0.000	0.000	0.000	0.000	0.000	0.899	0.000	0.899
COG0015	COG1816	0.000	0.000	0.000	0.000	0.000	0.899	0.682	0.966
COG0015	COG1828	0.381	0.000	0.000	0.000	0.079	0.899	0.000	0.934
COG0015	COG1896	0.000	0.000	0.000	0.000	0.000	0.899	0.000	0.899
COG0015	COG1917	0.118	0.000	0.000	0.000	0.000	0.899	0.000	0.905
COG0015	COG1936	0.000	0.000	0.000	0.000	0.000	0.899	0.156	0.909
COG0015	COG2019	0.000	0.000	0.000	0.000	0.000	0.899	0.000	0.899
COG0015	COG2114	0.118	0.000	0.000	0.000	0.000	0.899	0.000	0.905
COG0015	COG2128	0.000	0.000	0.000	0.000	0.000	0.899	0.000	0.899
COG0015	COG2203	0.153	0.000	0.112	0.000	0.000	0.899	0.000	0.909
COG0015	COG2206	0.154	0.000	0.000	0.000	0.000	0.899	0.000	0.909
COG0015	COG2236	0.000	0.000	0.000	0.000	0.000	0.899	0.604	0.957
COG0015	COG2378	0.000	0.000	0.000	0.000	0.000	0.899	0.000	0.899
COG0015	COG2915	0.463	0.000	0.000	0.501	0.000	0.000	0.000	0.714
COG0015	COG3043	0.000	0.000	0.000	0.000	0.000	0.899	0.000	0.899
COG0015	COG3485	0.513	0.000	0.000	0.000	0.000	0.899	0.748	0.986
COG0015	COG3979	0.000	0.000	0.000	0.000	0.000	0.899	0.000	0.899
COG0015	COG4085	0.000	0.000	0.000	0.000	0.000	0.899	0.000	0.899
COG0015	COG5212	0.000	0.000	0.000	0.000	0.000	0.899	0.000	0.899
COG0015	NOG08474	0.000	0.000	0.000	0.000	0.000	0.899	0.000	0.899
COG0015	NOG120715	0.000	0.000	0.000	0.000	0.000	0.899	0.000	0.899
COG0015	NOG46880	0.000	0.000	0.000	0.000	0.000	0.899	0.148	0.908
COG0015	NOG70285	0.000	0.000	0.000	0.000	0.000	0.899	0.000	0.899
COG0016	COG0060	0.117	0.000	0.000	0.253	0.635	0.000	0.338	0.806
COG0016	COG0072	0.849	0.855	0.000	0.836	0.998	0.899	0.916	1.000
COG0016	COG0073	0.835	0.000	0.000	0.845	0.998	0.799	0.314	1.000
COG0016	COG0075	0.000	0.000	0.000	0.000	0.000	0.899	0.000	0.899
COG0016	COG0076	0.000	0.000	0.000	0.000	0.000	0.799	0.000	0.799
COG0016	COG0077	0.150	0.000	0.000	0.000	0.000	0.899	0.634	0.964
COG0016	COG0079	0.150	0.000	0.000	0.000	0.000	0.899	0.000	0.908
COG0016	COG0115	0.117	0.000	0.000	0.000	0.000	0.899	0.390	0.938
COG0016	COG0141	0.000	0.000	0.000	0.000	0.000	0.899	0.000	0.899
COG0016	COG0160	0.000	0.000	0.000	0.000	0.000	0.899	0.000	0.899
COG0016	COG0287	0.181	0.000	0.000	0.000	0.000	0.899	0.000	0.912
COG0016	COG0290	0.762	0.000	0.000	0.000	0.000	0.000	0.706	0.925
COG0016	COG0291	0.762	0.000	0.000	0.000	0.000	0.000	0.000	0.762
COG0016	COG0292	0.793	0.000	0.000	0.157	0.000	0.000	0.375	0.876
COG0016	COG0326	0.000	0.000	0.000	0.221	0.656	0.000	0.000	0.714
COG0016	COG0334	0.000	0.000	0.000	0.000	0.000	0.899	0.307	0.925
COG0016	COG0376	0.000	0.000	0.000	0.000	0.000	0.799	0.000	0.799
COG0016	COG0386	0.117	0.000	0.000	0.000	0.000	0.799	0.000	0.811
COG0016	COG0399	0.150	0.000	0.000	0.000	0.000	0.899	0.000	0.908
COG0016	COG0436	0.150	0.000	0.000	0.000	0.000	0.888	0.000	0.898
COG0016	COG0441	0.665	0.000	0.000	0.207	0.000	0.000	0.771	0.931
COG0016	COG0450	0.000	0.000	0.000	0.000	0.000	0.799	0.000	0.799
COG0016	COG0459	0.000	0.000	0.000	0.335	0.168	0.000	0.643	0.775
COG0016	COG0564	0.181	0.000	0.000	0.000	0.442	0.898	0.000	0.947
COG0016	COG0772	0.117	0.000	0.000	0.000	0.000	0.899	0.000	0.905
COG0016	COG0776	0.667	0.000	0.000	0.000	0.000	0.000	0.224	0.724
COG0016	COG0789	0.534	0.000	0.000	0.000	0.000	0.000	0.500	0.751
COG0016	COG1020	0.117	0.000	0.000	0.000	0.000	0.799	0.000	0.811
COG0016	COG1167	0.000	0.000	0.000	0.152	0.000	0.899	0.000	0.909
COG0016	COG1168	0.000	0.000	0.000	0.000	0.000	0.899	0.000	0.899
COG0016	COG1231	0.000	0.000	0.000	0.000	0.000	0.899	0.000	0.899
COG0016	COG1396	0.117	0.000	0.000	0.000	0.000	0.692	0.000	0.710
COG0016	COG1448	0.000	0.000	0.000	0.169	0.000	0.899	0.000	0.910
COG0016	COG1492	0.000	0.000	0.000	0.000	0.000	0.899	0.000	0.899
COG0016	COG1605	0.150	0.000	0.000	0.000	0.000	0.899	0.634	0.964
COG0016	COG1932	0.117	0.000	0.000	0.000	0.000	0.899	0.000	0.905
COG0016	COG2024	0.000	0.000	0.000	0.000	0.000	0.799	0.000	0.799
COG0016	COG2158	0.000	0.000	0.000	0.000	0.000	0.899	0.000	0.899
COG0016	COG2837	0.000	0.000	0.000	0.000	0.000	0.799	0.000	0.799
COG0016	COG2876	0.117	0.000	0.000	0.000	0.000	0.899	0.000	0.905
COG0016	COG2986	0.000	0.000	0.000	0.000	0.000	0.799	0.000	0.799
COG0016	COG3186	0.000	0.000	0.000	0.000	0.000	0.899	0.000	0.899
COG0016	COG3319	0.117	0.000	0.000	0.000	0.000	0.899	0.000	0.905
COG0016	COG3320	0.000	0.000	0.000	0.000	0.000	0.799	0.000	0.799
COG0016	COG3321	0.117	0.000	0.000	0.000	0.000	0.899	0.000	0.905
COG0016	COG4992	0.351	0.000	0.000	0.000	0.000	0.899	0.000	0.930
COG0016	NOG12598	0.000	0.000	0.000	0.000	0.000	0.799	0.000	0.799
COG0016	NOG39991	0.000	0.000	0.000	0.000	0.000	0.799	0.000	0.799
COG0017	COG0018	0.117	0.000	0.000	0.382	0.000	0.899	0.525	0.968
COG0017	COG0029	0.000	0.000	0.000	0.000	0.000	0.899	0.000	0.899
COG0017	COG0044	0.000	0.000	0.000	0.000	0.195	0.899	0.000	0.913
COG0017	COG0049	0.000	0.000	0.000	0.739	0.262	0.000	0.000	0.794
COG0017	COG0052	0.150	0.000	0.000	0.878	0.208	0.000	0.000	0.906
COG0017	COG0055	0.000	0.000	0.000	0.789	0.000	0.000	0.000	0.789
COG0017	COG0060	0.000	0.000	0.000	0.621	0.277	0.899	0.085	0.969
COG0017	COG0064	0.117	0.000	0.000	0.000	0.000	0.899	0.614	0.961
COG0017	COG0073	0.000	0.000	0.000	0.713	0.000	0.899	0.325	0.978
COG0017	COG0075	0.123	0.000	0.000	0.000	0.000	0.899	0.000	0.905
COG0017	COG0076	0.000	0.000	0.000	0.000	0.000	0.899	0.000	0.899
COG0017	COG0080	0.000	0.000	0.000	0.749	0.000	0.000	0.000	0.749
COG0017	COG0081	0.000	0.000	0.000	0.789	0.000	0.000	0.000	0.789
COG0017	COG0082	0.117	0.000	0.000	0.787	0.000	0.000	0.000	0.799
COG0017	COG0087	0.000	0.000	0.000	0.761	0.000	0.000	0.000	0.761
COG0017	COG0088	0.000	0.000	0.000	0.826	0.000	0.000	0.000	0.826
COG0017	COG0092	0.000	0.000	0.000	0.885	0.000	0.000	0.000	0.885
COG0017	COG0096	0.000	0.000	0.000	0.709	0.000	0.000	0.000	0.709
COG0017	COG0098	0.000	0.000	0.000	0.739	0.000	0.000	0.000	0.739
COG0017	COG0099	0.117	0.000	0.000	0.737	0.000	0.000	0.000	0.752
COG0017	COG0102	0.150	0.000	0.000	0.731	0.000	0.000	0.000	0.756
COG0017	COG0104	0.000	0.000	0.000	0.214	0.000	0.899	0.000	0.915
COG0017	COG0124	0.150	0.000	0.000	0.551	0.000	0.000	0.570	0.813
COG0017	COG0137	0.000	0.000	0.000	0.000	0.000	0.899	0.000	0.899
COG0017	COG0142	0.117	0.000	0.000	0.000	0.000	0.000	0.730	0.746
COG0017	COG0143	0.000	0.000	0.000	0.649	0.000	0.899	0.467	0.978
COG0017	COG0154	0.117	0.000	0.000	0.000	0.000	0.899	0.486	0.948
COG0017	COG0172	0.117	0.000	0.000	0.484	0.000	0.000	0.717	0.853
COG0017	COG0173	0.117	0.000	0.000	0.000	0.307	0.899	0.000	0.930
COG0017	COG0184	0.000	0.000	0.000	0.700	0.000	0.000	0.000	0.700
COG0017	COG0244	0.000	0.000	0.000	0.878	0.215	0.000	0.000	0.898
COG0017	COG0252	0.162	0.000	0.000	0.370	0.000	0.899	0.000	0.939
COG0017	COG0308	0.156	0.000	0.000	0.565	0.275	0.000	0.514	0.843
COG0017	COG0326	0.000	0.000	0.000	0.471	0.901	0.000	0.000	0.944
COG0017	COG0367	0.000	0.000	0.000	0.766	0.000	0.899	0.932	0.998
COG0017	COG0436	0.263	0.000	0.000	0.000	0.000	0.888	0.000	0.912
COG0017	COG0441	0.117	0.000	0.000	0.474	0.000	0.000	0.545	0.759
COG0017	COG0442	0.150	0.000	0.000	0.731	0.249	0.899	0.358	0.986
COG0017	COG0458	0.117	0.000	0.000	0.000	0.195	0.899	0.000	0.918
COG0017	COG0460	0.000	0.000	0.000	0.000	0.000	0.799	0.000	0.799
COG0017	COG0488	0.117	0.000	0.000	0.669	0.276	0.000	0.000	0.759
COG0017	COG0495	0.181	0.000	0.000	0.367	0.000	0.899	0.527	0.970
COG0017	COG0499	0.000	0.000	0.000	0.725	0.000	0.000	0.000	0.725
COG0017	COG0505	0.117	0.000	0.000	0.207	0.195	0.899	0.000	0.931
COG0017	COG0522	0.117	0.000	0.000	0.749	0.000	0.000	0.000	0.763
COG0017	COG0524	0.000	0.000	0.000	0.700	0.000	0.000	0.000	0.700
COG0017	COG0527	0.117	0.000	0.000	0.000	0.000	0.799	0.000	0.811
COG0017	COG0540	0.000	0.000	0.000	0.000	0.195	0.899	0.000	0.913
COG0017	COG0558	0.117	0.000	0.000	0.305	0.708	0.000	0.000	0.796
COG0017	COG0625	0.000	0.000	0.000	0.642	0.250	0.000	0.000	0.713
COG0017	COG0638	0.131	0.000	0.000	0.687	0.000	0.000	0.000	0.710
COG0017	COG0670	0.000	0.000	0.000	0.278	0.000	0.000	0.696	0.766
COG0017	COG0721	0.117	0.000	0.000	0.000	0.099	0.899	0.000	0.908
COG0017	COG0853	0.156	0.000	0.000	0.000	0.000	0.899	0.000	0.909
COG0017	COG1027	0.000	0.000	0.000	0.000	0.000	0.899	0.000	0.899
COG0017	COG1048	0.000	0.000	0.000	0.299	0.266	0.000	0.579	0.753
COG0017	COG1062	0.000	0.000	0.000	0.580	0.000	0.000	0.343	0.706
COG0017	COG1167	0.000	0.000	0.000	0.624	0.000	0.899	0.000	0.959
COG0017	COG1190	0.000	0.555	0.000	0.293	0.000	0.899	0.085	0.965
COG0017	COG1231	0.000	0.000	0.000	0.000	0.000	0.899	0.000	0.899
COG0017	COG1358	0.000	0.000	0.000	0.796	0.000	0.000	0.000	0.796
COG0017	COG1383	0.000	0.000	0.117	0.731	0.000	0.000	0.000	0.731
COG0017	COG1412	0.000	0.000	0.126	0.728	0.000	0.000	0.000	0.728
COG0017	COG1446	0.000	0.566	0.000	0.000	0.000	0.899	0.255	0.963
COG0017	COG1448	0.172	0.000	0.000	0.459	0.000	0.899	0.000	0.948
COG0017	COG1712	0.000	0.000	0.000	0.000	0.000	0.799	0.000	0.799
COG0017	COG1717	0.000	0.000	0.117	0.803	0.000	0.000	0.000	0.803
COG0017	COG1781	0.000	0.000	0.115	0.000	0.000	0.899	0.000	0.899
COG0017	COG1793	0.000	0.000	0.000	0.000	0.000	0.899	0.000	0.899
COG0017	COG1794	0.000	0.000	0.000	0.000	0.000	0.899	0.000	0.899
COG0017	COG1890	0.000	0.000	0.119	0.830	0.000	0.000	0.000	0.830
COG0017	COG1911	0.000	0.000	0.121	0.731	0.000	0.000	0.000	0.731
COG0017	COG1958	0.000	0.000	0.000	0.387	0.670	0.000	0.000	0.784
COG0017	COG2007	0.000	0.000	0.000	0.728	0.356	0.000	0.000	0.813
COG0017	COG2058	0.000	0.000	0.118	0.725	0.000	0.000	0.000	0.725
COG0017	COG2092	0.000	0.000	0.124	0.709	0.000	0.000	0.000	0.709
COG0017	COG2157	0.000	0.000	0.117	0.727	0.000	0.000	0.000	0.727
COG0017	COG2163	0.000	0.000	0.115	0.764	0.208	0.000	0.000	0.801
COG0017	COG2238	0.000	0.000	0.116	0.727	0.000	0.000	0.000	0.727
COG0017	COG2502	0.228	0.000	0.125	0.000	0.000	0.899	0.693	0.973
COG0017	COG2857	0.000	0.000	0.000	0.774	0.000	0.000	0.000	0.774
COG0017	COG2940	0.000	0.000	0.000	0.317	0.698	0.000	0.235	0.820
COG0017	COG2988	0.000	0.000	0.000	0.000	0.000	0.899	0.000	0.899
COG0017	COG3213	0.000	0.000	0.000	0.000	0.000	0.899	0.000	0.899
COG0017	COG3473	0.000	0.000	0.000	0.000	0.000	0.799	0.000	0.799
COG0017	COG3588	0.000	0.000	0.000	0.731	0.000	0.000	0.000	0.731
COG0017	COG4448	0.000	0.000	0.000	0.000	0.000	0.899	0.000	0.899
COG0017	COG5256	0.000	0.000	0.000	0.695	0.632	0.000	0.082	0.883
COG0017	NOG43484	0.000	0.000	0.000	0.000	0.000	0.899	0.000	0.899
COG0018	COG0031	0.000	0.000	0.000	0.169	0.000	0.799	0.000	0.822
COG0018	COG0060	0.117	0.000	0.000	0.158	0.000	0.899	0.613	0.965
COG0018	COG0073	0.181	0.000	0.000	0.270	0.679	0.899	0.478	0.987
COG0018	COG0143	0.150	0.000	0.000	0.393	0.000	0.899	0.498	0.968
COG0018	COG0165	0.000	0.000	0.000	0.000	0.000	0.899	0.497	0.946
COG0018	COG0172	0.309	0.000	0.000	0.343	0.000	0.000	0.710	0.850
COG0018	COG0215	0.150	0.000	0.000	0.000	0.000	0.799	0.217	0.848
COG0018	COG0243	0.117	0.000	0.000	0.000	0.186	0.899	0.000	0.917
COG0018	COG0369	0.000	0.000	0.000	0.000	0.000	0.899	0.000	0.899
COG0018	COG0439	0.117	0.000	0.000	0.000	0.279	0.899	0.000	0.927
COG0018	COG0442	0.000	0.000	0.000	0.000	0.632	0.899	0.662	0.986
COG0018	COG0446	0.117	0.000	0.000	0.000	0.000	0.897	0.000	0.903
COG0018	COG0452	0.181	0.000	0.000	0.000	0.000	0.899	0.000	0.912
COG0018	COG0495	0.117	0.000	0.000	0.209	0.000	0.899	0.519	0.959
COG0018	COG0527	0.150	0.000	0.000	0.000	0.000	0.899	0.000	0.908
COG0018	COG0626	0.000	0.000	0.000	0.000	0.000	0.799	0.000	0.799
COG0018	COG0669	0.000	0.000	0.000	0.000	0.000	0.899	0.000	0.899
COG0018	COG1020	0.000	0.000	0.000	0.000	0.000	0.799	0.000	0.799
COG0018	COG1072	0.000	0.000	0.000	0.000	0.000	0.899	0.000	0.899
COG0018	COG1161	0.150	0.000	0.000	0.319	0.000	0.899	0.000	0.933
COG0018	COG1183	0.000	0.000	0.000	0.000	0.000	0.899	0.000	0.899
COG0018	COG1190	0.117	0.000	0.000	0.324	0.000	0.899	0.507	0.964
COG0018	COG1204	0.000	0.000	0.000	0.000	0.000	0.000	0.700	0.700
COG0018	COG1210	0.000	0.000	0.000	0.000	0.000	0.899	0.000	0.899
COG0018	COG1246	0.117	0.000	0.000	0.000	0.000	0.899	0.000	0.905
COG0018	COG1834	0.000	0.000	0.000	0.000	0.000	0.899	0.000	0.899
COG0018	COG1982	0.117	0.000	0.000	0.000	0.000	0.899	0.000	0.905
COG0018	COG2235	0.150	0.000	0.000	0.000	0.000	0.899	0.212	0.923
COG0018	COG3138	0.000	0.000	0.000	0.000	0.000	0.899	0.000	0.899
COG0018	COG3256	0.000	0.000	0.000	0.000	0.000	0.799	0.000	0.799
COG0018	COG3319	0.000	0.000	0.000	0.000	0.000	0.799	0.000	0.799
COG0018	COG3724	0.000	0.000	0.000	0.000	0.000	0.899	0.000	0.899
COG0018	COG3869	0.000	0.000	0.000	0.000	0.000	0.899	0.000	0.899
COG0018	COG4362	0.000	0.000	0.000	0.000	0.000	0.899	0.000	0.899
COG0018	NOG07926	0.000	0.000	0.000	0.000	0.000	0.899	0.000	0.899
COG0019	COG0022	0.000	0.000	0.000	0.000	0.000	0.899	0.000	0.899
COG0019	COG0028	0.000	0.000	0.128	0.000	0.000	0.799	0.000	0.799
COG0019	COG0029	0.000	0.000	0.112	0.000	0.000	0.799	0.000	0.799
COG0019	COG0065	0.000	0.000	0.131	0.000	0.000	0.799	0.000	0.799
COG0019	COG0066	0.000	0.000	0.142	0.253	0.000	0.799	0.000	0.840
COG0019	COG0076	0.188	0.000	0.000	0.000	0.000	0.899	0.749	0.977
COG0019	COG0078	0.217	0.000	0.122	0.000	0.000	0.899	0.591	0.963
COG0019	COG0104	0.118	0.000	0.134	0.000	0.000	0.799	0.000	0.811
COG0019	COG0119	0.155	0.000	0.159	0.000	0.000	0.799	0.000	0.819
COG0019	COG0136	0.216	0.000	0.114	0.000	0.000	0.899	0.431	0.949
COG0019	COG0137	0.274	0.000	0.163	0.000	0.000	0.799	0.673	0.946
COG0019	COG0145	0.000	0.000	0.000	0.000	0.000	0.799	0.000	0.799
COG0019	COG0146	0.000	0.000	0.000	0.000	0.000	0.799	0.000	0.799
COG0019	COG0160	0.217	0.000	0.000	0.000	0.000	0.899	0.189	0.927
COG0019	COG0165	0.530	0.000	0.154	0.000	0.000	0.899	0.533	0.975
COG0019	COG0173	0.153	0.000	0.000	0.000	0.000	0.799	0.000	0.818
COG0019	COG0174	0.119	0.000	0.112	0.000	0.000	0.899	0.365	0.936
COG0019	COG0179	0.119	0.000	0.112	0.000	0.000	0.899	0.000	0.905
COG0019	COG0192	0.119	0.000	0.000	0.000	0.000	0.899	0.669	0.966
COG0019	COG0207	0.119	0.000	0.000	0.000	0.000	0.000	0.770	0.784
COG0019	COG0208	0.000	0.000	0.000	0.000	0.000	0.000	0.880	0.880
COG0019	COG0247	0.000	0.000	0.000	0.000	0.000	0.899	0.000	0.899
COG0019	COG0252	0.154	0.000	0.000	0.000	0.000	0.799	0.000	0.819
COG0019	COG0253	0.530	0.000	0.114	0.000	0.000	0.899	0.722	0.985
COG0019	COG0263	0.000	0.000	0.114	0.000	0.000	0.799	0.000	0.799
COG0019	COG0265	0.184	0.000	0.000	0.000	0.000	0.899	0.086	0.914
COG0019	COG0277	0.119	0.000	0.114	0.000	0.000	0.895	0.000	0.901
COG0019	COG0280	0.000	0.000	0.000	0.000	0.000	0.899	0.000	0.899
COG0019	COG0281	0.153	0.000	0.000	0.000	0.000	0.899	0.000	0.909
COG0019	COG0289	0.387	0.000	0.151	0.000	0.000	0.000	0.900	0.935
COG0019	COG0329	0.397	0.000	0.116	0.000	0.000	0.000	0.876	0.920
COG0019	COG0334	0.000	0.000	0.000	0.000	0.000	0.899	0.562	0.953
COG0019	COG0367	0.273	0.000	0.000	0.000	0.000	0.799	0.159	0.860
COG0019	COG0384	0.156	0.000	0.000	0.000	0.000	0.899	0.000	0.909
COG0019	COG0405	0.000	0.000	0.000	0.000	0.000	0.799	0.358	0.862
COG0019	COG0421	0.247	0.000	0.000	0.173	0.851	0.899	0.914	0.999
COG0019	COG0436	0.429	0.000	0.000	0.000	0.000	0.888	0.728	0.980
COG0019	COG0440	0.000	0.000	0.119	0.000	0.000	0.799	0.000	0.799
COG0019	COG0442	0.181	0.000	0.000	0.214	0.000	0.899	0.000	0.926
COG0019	COG0460	0.452	0.000	0.120	0.000	0.000	0.799	0.312	0.914
COG0019	COG0469	0.000	0.000	0.000	0.160	0.000	0.899	0.000	0.909
COG0019	COG0508	0.118	0.000	0.000	0.000	0.000	0.899	0.152	0.914
COG0019	COG0527	0.270	0.648	0.114	0.000	0.000	0.799	0.735	0.983
COG0019	COG0538	0.120	0.000	0.112	0.000	0.000	0.000	0.746	0.761
COG0019	COG0540	0.152	0.000	0.121	0.000	0.000	0.799	0.158	0.837
COG0019	COG0548	0.274	0.000	0.114	0.254	0.000	0.799	0.623	0.950
COG0019	COG0553	0.118	0.000	0.000	0.000	0.845	0.000	0.532	0.927
COG0019	COG0574	0.153	0.000	0.000	0.000	0.000	0.899	0.000	0.909
COG0019	COG0579	0.000	0.000	0.000	0.000	0.000	0.799	0.000	0.799
COG0019	COG0592	0.000	0.000	0.000	0.000	0.000	0.000	0.878	0.878
COG0019	COG0624	0.239	0.000	0.000	0.000	0.000	0.897	0.345	0.942
COG0019	COG0638	0.119	0.000	0.000	0.282	0.000	0.899	0.280	0.944
COG0019	COG0656	0.000	0.000	0.000	0.153	0.000	0.899	0.000	0.909
COG0019	COG0665	0.119	0.000	0.000	0.000	0.000	0.000	0.699	0.717
COG0019	COG0674	0.153	0.000	0.000	0.000	0.000	0.899	0.000	0.909
COG0019	COG0769	0.119	0.000	0.000	0.000	0.000	0.899	0.000	0.905
COG0019	COG0770	0.119	0.000	0.000	0.000	0.000	0.899	0.000	0.905
COG0019	COG0796	0.155	0.000	0.000	0.000	0.000	0.899	0.000	0.909
COG0019	COG0853	0.000	0.000	0.112	0.000	0.000	0.799	0.000	0.799
COG0019	COG1013	0.153	0.000	0.000	0.000	0.000	0.899	0.000	0.909
COG0019	COG1014	0.153	0.000	0.000	0.000	0.000	0.899	0.000	0.909
COG0019	COG1020	0.252	0.556	0.000	0.000	0.000	0.799	0.000	0.924
COG0019	COG1038	0.000	0.000	0.000	0.000	0.000	0.899	0.000	0.899
COG0019	COG1052	0.119	0.000	0.000	0.000	0.000	0.899	0.000	0.905
COG0019	COG1071	0.000	0.000	0.000	0.000	0.000	0.899	0.000	0.899
COG0019	COG1082	0.000	0.000	0.000	0.000	0.000	0.899	0.000	0.899
COG0019	COG1144	0.000	0.000	0.000	0.000	0.000	0.899	0.000	0.899
COG0019	COG1177	0.000	0.000	0.000	0.000	0.000	0.899	0.000	0.899
COG0019	COG1181	0.000	0.000	0.000	0.000	0.000	0.899	0.000	0.899
COG0019	COG1190	0.118	0.000	0.000	0.000	0.279	0.899	0.000	0.927
COG0019	COG1207	0.000	0.000	0.000	0.000	0.000	0.899	0.000	0.899
COG0019	COG1222	0.000	0.000	0.000	0.288	0.000	0.899	0.286	0.942
COG0019	COG1304	0.119	0.000	0.000	0.000	0.000	0.899	0.000	0.905
COG0019	COG1310	0.000	0.000	0.000	0.000	0.000	0.899	0.086	0.901
COG0019	COG1364	0.121	0.000	0.119	0.000	0.000	0.899	0.000	0.905
COG0019	COG1384	0.119	0.000	0.000	0.000	0.000	0.899	0.000	0.905
COG0019	COG1428	0.000	0.000	0.000	0.000	0.000	0.000	0.749	0.749
COG0019	COG1446	0.119	0.000	0.000	0.000	0.000	0.799	0.197	0.838
COG0019	COG1448	0.000	0.000	0.000	0.204	0.000	0.899	0.000	0.914
COG0019	COG1473	0.275	0.000	0.115	0.000	0.000	0.899	0.000	0.922
COG0019	COG1506	0.000	0.000	0.000	0.000	0.000	0.000	0.780	0.780
COG0019	COG1509	0.000	0.000	0.000	0.000	0.000	0.799	0.000	0.799
COG0019	COG1586	0.218	0.000	0.000	0.000	0.000	0.899	0.000	0.916
COG0019	COG1611	0.000	0.000	0.000	0.000	0.000	0.799	0.000	0.799
COG0019	COG1670	0.247	0.554	0.000	0.000	0.000	0.895	0.000	0.960
COG0019	COG1748	0.590	0.000	0.000	0.000	0.000	0.899	0.000	0.956
COG0019	COG1794	0.000	0.000	0.000	0.000	0.000	0.799	0.000	0.799
COG0019	COG1816	0.120	0.000	0.000	0.000	0.000	0.000	0.690	0.709
COG0019	COG1834	0.120	0.000	0.000	0.000	0.000	0.799	0.000	0.811
COG0019	COG1915	0.000	0.000	0.000	0.000	0.000	0.899	0.000	0.899
COG0019	COG1942	0.121	0.000	0.000	0.000	0.000	0.899	0.000	0.905
COG0019	COG1982	0.000	0.000	0.000	0.000	0.000	0.799	0.403	0.872
COG0019	COG2030	0.000	0.000	0.000	0.000	0.000	0.899	0.000	0.899
COG0019	COG2066	0.000	0.000	0.000	0.000	0.000	0.899	0.000	0.899
COG0019	COG2171	0.370	0.000	0.115	0.000	0.000	0.000	0.815	0.876
COG0019	COG2195	0.000	0.000	0.000	0.000	0.000	0.799	0.000	0.799
COG0019	COG2249	0.120	0.000	0.000	0.000	0.725	0.899	0.603	0.988
COG0019	COG2269	0.120	0.000	0.000	0.000	0.000	0.899	0.000	0.905
COG0019	COG2609	0.000	0.000	0.000	0.000	0.000	0.899	0.000	0.899
COG0019	COG2898	0.000	0.000	0.000	0.000	0.000	0.899	0.000	0.899
COG0019	COG3185	0.000	0.000	0.000	0.000	0.000	0.899	0.000	0.899
COG0019	COG3268	0.000	0.000	0.000	0.000	0.000	0.899	0.000	0.899
COG0019	COG3319	0.000	0.000	0.000	0.000	0.000	0.799	0.000	0.799
COG0019	COG3401	0.000	0.000	0.000	0.000	0.000	0.799	0.000	0.799
COG0019	COG3404	0.000	0.000	0.000	0.000	0.000	0.799	0.000	0.799
COG0019	COG3486	0.191	0.000	0.000	0.000	0.000	0.799	0.000	0.826
COG0019	COG3508	0.000	0.000	0.000	0.000	0.000	0.899	0.000	0.899
COG0019	COG3643	0.000	0.000	0.000	0.000	0.000	0.799	0.000	0.799
COG0019	COG3733	0.000	0.000	0.000	0.000	0.000	0.899	0.539	0.950
COG0019	COG3844	0.000	0.000	0.000	0.000	0.000	0.899	0.000	0.899
COG0019	COG3968	0.000	0.000	0.000	0.000	0.000	0.899	0.000	0.899
COG0019	COG4262	0.000	0.000	0.000	0.000	0.000	0.899	0.000	0.899
COG0019	COG4353	0.000	0.000	0.000	0.000	0.000	0.899	0.000	0.899
COG0019	COG4529	0.121	0.556	0.000	0.000	0.000	0.799	0.606	0.962
COG0019	COG4771	0.000	0.000	0.000	0.000	0.000	0.899	0.000	0.899
COG0019	COG4992	0.247	0.000	0.126	0.000	0.000	0.000	0.747	0.797
COG0019	COG5630	0.000	0.000	0.000	0.000	0.000	0.899	0.000	0.899
COG0019	NOG11255	0.000	0.000	0.000	0.000	0.000	0.899	0.000	0.899
COG0019	NOG13470	0.000	0.000	0.000	0.000	0.000	0.799	0.000	0.799
COG0019	NOG136076	0.000	0.000	0.000	0.000	0.000	0.799	0.000	0.799
COG0019	NOG27533	0.000	0.000	0.000	0.000	0.000	0.899	0.192	0.913
COG0019	NOG79735	0.000	0.000	0.000	0.000	0.000	0.899	0.000	0.899
COG0020	COG0052	0.763	0.000	0.000	0.000	0.000	0.000	0.000	0.763
COG0020	COG0109	0.117	0.000	0.000	0.000	0.000	0.899	0.000	0.905
COG0020	COG0142	0.117	0.000	0.162	0.000	0.000	0.899	0.945	0.994
COG0020	COG0170	0.000	0.000	0.000	0.000	0.975	0.000	0.792	0.994
COG0020	COG0233	0.782	0.000	0.000	0.000	0.000	0.000	0.000	0.782
COG0020	COG0264	0.764	0.000	0.000	0.000	0.000	0.000	0.000	0.764
COG0020	COG0324	0.117	0.000	0.117	0.000	0.000	0.799	0.000	0.811
COG0020	COG0326	0.117	0.000	0.000	0.000	0.713	0.000	0.799	0.942
COG0020	COG0346	0.266	0.000	0.113	0.000	0.000	0.763	0.140	0.830
COG0020	COG0382	0.117	0.000	0.000	0.000	0.000	0.899	0.000	0.905
COG0020	COG0528	0.775	0.000	0.000	0.000	0.000	0.000	0.000	0.775
COG0020	COG0575	0.806	0.000	0.000	0.000	0.000	0.000	0.000	0.806
COG0020	COG0625	0.117	0.000	0.000	0.000	0.000	0.747	0.000	0.762
COG0020	COG0626	0.117	0.000	0.112	0.000	0.631	0.799	0.162	0.933
COG0020	COG0743	0.762	0.000	0.000	0.000	0.155	0.000	0.000	0.785
COG0020	COG0750	0.772	0.000	0.000	0.786	0.000	0.000	0.000	0.948
COG0020	COG0764	0.684	0.000	0.000	0.180	0.000	0.000	0.000	0.723
COG0020	COG1044	0.640	0.000	0.000	0.298	0.000	0.000	0.000	0.730
COG0020	COG1060	0.117	0.000	0.000	0.000	0.000	0.799	0.000	0.811
COG0020	COG1233	0.117	0.000	0.000	0.000	0.000	0.799	0.000	0.811
COG0020	COG1443	0.000	0.000	0.000	0.000	0.000	0.899	0.000	0.899
COG0020	COG1562	0.000	0.000	0.000	0.000	0.000	0.899	0.392	0.934
COG0020	COG1575	0.000	0.000	0.000	0.000	0.000	0.899	0.000	0.899
COG0020	COG1657	0.000	0.000	0.000	0.000	0.859	0.000	0.353	0.903
COG0020	COG2453	0.000	0.000	0.000	0.000	0.000	0.000	0.825	0.825
COG0020	COG2873	0.117	0.000	0.000	0.000	0.000	0.799	0.000	0.811
COG0020	COG4225	0.000	0.000	0.000	0.000	0.000	0.799	0.000	0.799
COG0020	COG4775	0.715	0.000	0.000	0.000	0.000	0.000	0.000	0.715
COG0021	COG0022	0.156	0.000	0.000	0.554	0.237	0.000	0.584	0.855
COG0021	COG0028	0.000	0.000	0.000	0.769	0.000	0.000	0.687	0.923
COG0021	COG0033	0.161	0.000	0.113	0.000	0.000	0.899	0.299	0.932
COG0021	COG0036	0.427	0.000	0.116	0.000	0.000	0.899	0.955	0.997
COG0021	COG0039	0.000	0.000	0.000	0.280	0.000	0.000	0.683	0.756
COG0021	COG0056	0.000	0.000	0.000	0.658	0.000	0.000	0.451	0.800
COG0021	COG0057	0.661	0.000	0.000	0.173	0.000	0.899	0.660	0.988
COG0021	COG0114	0.121	0.000	0.000	0.162	0.000	0.000	0.649	0.706
COG0021	COG0119	0.118	0.000	0.000	0.000	0.000	0.899	0.000	0.905
COG0021	COG0120	0.185	0.000	0.000	0.263	0.000	0.899	0.856	0.989
COG0021	COG0126	0.645	0.000	0.000	0.221	0.000	0.899	0.666	0.989
COG0021	COG0149	0.210	0.000	0.000	0.330	0.000	0.899	0.633	0.976
COG0021	COG0158	0.355	0.000	0.000	0.000	0.000	0.899	0.590	0.970
COG0021	COG0166	0.433	0.000	0.000	0.000	0.000	0.899	0.739	0.983
COG0021	COG0176	0.636	0.000	0.114	0.539	0.851	0.899	0.994	1.000
COG0021	COG0191	0.616	0.000	0.000	0.000	0.000	0.899	0.685	0.986
COG0021	COG0205	0.000	0.000	0.000	0.179	0.000	0.899	0.679	0.970
COG0021	COG0214	0.000	0.000	0.000	0.000	0.000	0.799	0.000	0.799
COG0021	COG0221	0.154	0.000	0.000	0.200	0.000	0.000	0.786	0.835
COG0021	COG0224	0.000	0.000	0.113	0.896	0.000	0.000	0.000	0.896
COG0021	COG0235	0.240	0.000	0.000	0.000	0.000	0.899	0.438	0.951
COG0021	COG0253	0.000	0.000	0.000	0.000	0.000	0.899	0.000	0.899
COG0021	COG0269	0.187	0.000	0.000	0.000	0.000	0.799	0.000	0.826
COG0021	COG0274	0.120	0.000	0.000	0.000	0.000	0.899	0.000	0.905
COG0021	COG0277	0.119	0.000	0.000	0.000	0.000	0.000	0.730	0.746
COG0021	COG0279	0.000	0.000	0.000	0.000	0.000	0.899	0.000	0.899
COG0021	COG0311	0.000	0.000	0.000	0.000	0.000	0.799	0.000	0.799
COG0021	COG0362	0.160	0.000	0.000	0.339	0.000	0.799	0.831	0.977
COG0021	COG0363	0.480	0.000	0.000	0.176	0.000	0.899	0.482	0.973
COG0021	COG0364	0.513	0.000	0.000	0.000	0.851	0.000	0.937	0.995
COG0021	COG0365	0.000	0.000	0.000	0.221	0.635	0.000	0.535	0.849
COG0021	COG0376	0.000	0.000	0.000	0.000	0.000	0.899	0.000	0.899
COG0021	COG0392	0.000	0.000	0.000	0.000	0.000	0.899	0.000	0.899
COG0021	COG0394	0.155	0.000	0.000	0.000	0.000	0.899	0.449	0.946
COG0021	COG0435	0.000	0.000	0.000	0.000	0.000	0.899	0.000	0.899
COG0021	COG0443	0.153	0.000	0.000	0.299	0.256	0.000	0.594	0.782
COG0021	COG0450	0.117	0.000	0.000	0.000	0.000	0.899	0.558	0.955
COG0021	COG0462	0.000	0.000	0.000	0.251	0.000	0.899	0.529	0.959
COG0021	COG0469	0.428	0.000	0.000	0.161	0.000	0.000	0.816	0.899
COG0021	COG0483	0.243	0.000	0.000	0.000	0.000	0.899	0.000	0.918
COG0021	COG0484	0.217	0.000	0.000	0.554	0.109	0.000	0.325	0.745
COG0021	COG0508	0.156	0.000	0.112	0.193	0.000	0.000	0.734	0.794
COG0021	COG0517	0.000	0.000	0.000	0.141	0.000	0.775	0.000	0.794
COG0021	COG0524	0.183	0.000	0.000	0.385	0.000	0.896	0.693	0.980
COG0021	COG0561	0.265	0.000	0.000	0.000	0.000	0.899	0.000	0.921
COG0021	COG0567	0.000	0.000	0.115	0.000	0.000	0.000	0.933	0.933
COG0021	COG0568	0.121	0.000	0.000	0.000	0.000	0.000	0.918	0.923
COG0021	COG0576	0.154	0.000	0.000	0.000	0.000	0.899	0.000	0.909
COG0021	COG0620	0.000	0.000	0.000	0.000	0.760	0.000	0.000	0.760
COG0021	COG0656	0.120	0.000	0.000	0.633	0.000	0.799	0.609	0.969
COG0021	COG0684	0.120	0.000	0.000	0.000	0.000	0.899	0.000	0.905
COG0021	COG0698	0.354	0.000	0.000	0.000	0.000	0.899	0.506	0.963
COG0021	COG0702	0.000	0.000	0.112	0.160	0.000	0.899	0.000	0.909
COG0021	COG0722	0.000	0.000	0.000	0.171	0.000	0.799	0.513	0.908
COG0021	COG0739	0.000	0.000	0.000	0.000	0.000	0.898	0.000	0.898
COG0021	COG0743	0.000	0.000	0.000	0.000	0.000	0.899	0.000	0.899
COG0021	COG0753	0.000	0.000	0.000	0.471	0.000	0.899	0.349	0.960
COG0021	COG0760	0.000	0.000	0.000	0.228	0.698	0.000	0.000	0.751
COG0021	COG0794	0.153	0.000	0.000	0.000	0.000	0.899	0.000	0.909
COG0021	COG0800	0.160	0.000	0.000	0.000	0.000	0.899	0.370	0.939
COG0021	COG0837	0.000	0.000	0.000	0.000	0.000	0.799	0.665	0.928
COG0021	COG0854	0.000	0.000	0.112	0.000	0.000	0.899	0.000	0.899
COG0021	COG1015	0.000	0.000	0.000	0.000	0.000	0.899	0.644	0.962
COG0021	COG1027	0.000	0.000	0.000	0.000	0.000	0.899	0.000	0.899
COG0021	COG1028	0.267	0.000	0.000	0.185	0.000	0.400	0.476	0.772
COG0021	COG1048	0.000	0.000	0.000	0.591	0.000	0.000	0.785	0.906
COG0021	COG1063	0.186	0.000	0.000	0.000	0.000	0.799	0.490	0.905
COG0021	COG1064	0.000	0.000	0.000	0.618	0.000	0.000	0.423	0.765
COG0021	COG1069	0.123	0.000	0.000	0.177	0.000	0.799	0.256	0.869
COG0021	COG1070	0.253	0.000	0.000	0.000	0.000	0.899	0.601	0.966
COG0021	COG1082	0.119	0.000	0.000	0.000	0.000	0.899	0.000	0.905
COG0021	COG1105	0.122	0.000	0.000	0.000	0.000	0.899	0.000	0.905
COG0021	COG1109	0.117	0.000	0.000	0.000	0.000	0.899	0.000	0.905
COG0021	COG1154	0.122	0.000	0.000	0.000	0.000	0.000	0.888	0.895
COG0021	COG1175	0.120	0.000	0.000	0.000	0.000	0.899	0.000	0.905
COG0021	COG1210	0.000	0.000	0.000	0.000	0.000	0.899	0.000	0.899
COG0021	COG1249	0.151	0.000	0.000	0.263	0.000	0.000	0.748	0.820
COG0021	COG1250	0.000	0.000	0.000	0.000	0.000	0.799	0.000	0.799
COG0021	COG1263	0.160	0.000	0.000	0.198	0.000	0.799	0.000	0.846
COG0021	COG1264	0.160	0.000	0.000	0.198	0.000	0.899	0.000	0.923
COG0021	COG1312	0.159	0.000	0.000	0.000	0.000	0.799	0.000	0.820
COG0021	COG1396	0.156	0.000	0.000	0.000	0.000	0.692	0.000	0.723
COG0021	COG1461	0.122	0.000	0.000	0.000	0.000	0.899	0.000	0.905
COG0021	COG1494	0.160	0.000	0.000	0.000	0.000	0.899	0.000	0.909
COG0021	COG1564	0.000	0.000	0.000	0.000	0.000	0.000	0.908	0.908
COG0021	COG1605	0.000	0.000	0.000	0.000	0.000	0.799	0.299	0.850
COG0021	COG1737	0.161	0.000	0.000	0.000	0.000	0.799	0.000	0.820
COG0021	COG1830	0.000	0.000	0.000	0.000	0.000	0.899	0.000	0.899
COG0021	COG1940	0.000	0.000	0.000	0.000	0.000	0.799	0.407	0.873
COG0021	COG1980	0.000	0.000	0.000	0.000	0.000	0.899	0.000	0.899
COG0021	COG2008	0.000	0.000	0.000	0.000	0.000	0.899	0.000	0.899
COG0021	COG2022	0.122	0.000	0.000	0.000	0.000	0.899	0.000	0.905
COG0021	COG2032	0.000	0.000	0.000	0.000	0.975	0.000	0.831	0.995
COG0021	COG2140	0.000	0.000	0.000	0.000	0.000	0.899	0.000	0.899
COG0021	COG2190	0.160	0.000	0.000	0.198	0.000	0.799	0.000	0.846
COG0021	COG2222	0.000	0.000	0.000	0.000	0.000	0.899	0.000	0.899
COG0021	COG2376	0.228	0.000	0.000	0.000	0.000	0.899	0.240	0.933
COG0021	COG2390	0.228	0.000	0.000	0.000	0.000	0.899	0.000	0.917
COG0021	COG2407	0.121	0.000	0.000	0.000	0.000	0.899	0.000	0.905
COG0021	COG2608	0.000	0.000	0.000	0.000	0.000	0.000	0.722	0.722
COG0021	COG2721	0.000	0.000	0.000	0.000	0.000	0.799	0.000	0.799
COG0021	COG2771	0.122	0.000	0.000	0.000	0.000	0.899	0.000	0.905
COG0021	COG2876	0.190	0.000	0.000	0.000	0.000	0.799	0.000	0.826
COG0021	COG2877	0.000	0.000	0.000	0.000	0.000	0.899	0.000	0.899
COG0021	COG2940	0.000	0.000	0.000	0.000	0.698	0.000	0.206	0.744
COG0021	COG3200	0.000	0.000	0.000	0.168	0.000	0.899	0.000	0.910
COG0021	COG3588	0.336	0.000	0.000	0.214	0.000	0.899	0.616	0.975
COG0021	COG3622	0.000	0.000	0.000	0.000	0.000	0.899	0.000	0.899
COG0021	COG3623	0.161	0.000	0.000	0.000	0.000	0.899	0.000	0.910
COG0021	COG3684	0.000	0.000	0.000	0.000	0.000	0.899	0.000	0.899
COG0021	COG3836	0.000	0.000	0.000	0.000	0.000	0.899	0.000	0.899
COG0021	COG3855	0.000	0.000	0.000	0.000	0.000	0.899	0.000	0.899
COG0021	COG3957	0.162	0.000	0.000	0.000	0.000	0.899	0.439	0.946
COG0021	COG3958	0.120	0.000	0.000	0.000	0.000	0.899	0.000	0.905
COG0021	COG3959	0.120	0.000	0.000	0.000	0.000	0.899	0.000	0.905
COG0021	COG4665	0.000	0.000	0.000	0.000	0.000	0.899	0.000	0.899
COG0021	COG4833	0.000	0.000	0.000	0.000	0.000	0.899	0.000	0.899
COG0021	COG4952	0.000	0.000	0.000	0.000	0.000	0.899	0.000	0.899
COG0021	COG5651	0.000	0.000	0.000	0.000	0.000	0.899	0.000	0.899
COG0021	NOG05556	0.000	0.000	0.000	0.000	0.000	0.899	0.000	0.899
COG0021	NOG14478	0.000	0.000	0.000	0.000	0.000	0.899	0.000	0.899
COG0021	NOG45580	0.000	0.000	0.000	0.000	0.000	0.899	0.000	0.899
COG0021	NOG70651	0.000	0.000	0.000	0.000	0.000	0.899	0.000	0.899
COG0022	COG0028	0.153	0.000	0.000	0.000	0.000	0.899	0.000	0.909
COG0022	COG0036	0.119	0.000	0.000	0.000	0.000	0.899	0.000	0.905
COG0022	COG0039	0.155	0.000	0.000	0.308	0.000	0.899	0.096	0.935
COG0022	COG0045	0.000	0.000	0.000	0.206	0.000	0.899	0.000	0.914
COG0022	COG0057	0.210	0.000	0.000	0.167	0.000	0.799	0.203	0.872
COG0022	COG0065	0.000	0.000	0.000	0.000	0.000	0.799	0.000	0.799
COG0022	COG0066	0.000	0.000	0.000	0.000	0.000	0.799	0.000	0.799
COG0022	COG0074	0.000	0.000	0.000	0.000	0.000	0.899	0.000	0.899
COG0022	COG0075	0.120	0.000	0.000	0.000	0.000	0.899	0.145	0.913
COG0022	COG0076	0.122	0.000	0.000	0.000	0.000	0.899	0.363	0.936
COG0022	COG0095	0.409	0.000	0.000	0.564	0.000	0.000	0.696	0.911
COG0022	COG0115	0.151	0.000	0.000	0.000	0.000	0.899	0.698	0.971
COG0022	COG0119	0.118	0.000	0.000	0.000	0.000	0.799	0.000	0.811
COG0022	COG0120	0.000	0.000	0.000	0.000	0.000	0.899	0.000	0.899
COG0022	COG0147	0.152	0.000	0.000	0.000	0.000	0.899	0.000	0.909
COG0022	COG0149	0.150	0.000	0.000	0.000	0.000	0.899	0.000	0.908
COG0022	COG0154	0.214	0.000	0.000	0.000	0.918	0.000	0.000	0.931
COG0022	COG0158	0.000	0.000	0.000	0.000	0.000	0.899	0.000	0.899
COG0022	COG0160	0.161	0.000	0.000	0.000	0.000	0.899	0.000	0.910
COG0022	COG0163	0.000	0.000	0.000	0.000	0.000	0.899	0.000	0.899
COG0022	COG0166	0.000	0.000	0.000	0.000	0.000	0.899	0.000	0.899
COG0022	COG0169	0.118	0.000	0.000	0.000	0.000	0.799	0.000	0.811
COG0022	COG0176	0.121	0.000	0.000	0.291	0.000	0.899	0.000	0.928
COG0022	COG0179	0.121	0.000	0.000	0.000	0.000	0.899	0.000	0.905
COG0022	COG0183	0.249	0.000	0.000	0.184	0.000	0.766	0.333	0.884
COG0022	COG0191	0.000	0.000	0.000	0.000	0.000	0.899	0.000	0.899
COG0022	COG0205	0.157	0.000	0.000	0.169	0.000	0.899	0.000	0.919
COG0022	COG0247	0.119	0.000	0.000	0.000	0.000	0.899	0.000	0.905
COG0022	COG0269	0.000	0.000	0.000	0.000	0.000	0.899	0.000	0.899
COG0022	COG0277	0.156	0.000	0.000	0.000	0.000	0.895	0.000	0.905
COG0022	COG0280	0.283	0.000	0.000	0.000	0.000	0.899	0.666	0.972
COG0022	COG0281	0.000	0.000	0.000	0.000	0.000	0.899	0.000	0.899
COG0022	COG0320	0.541	0.000	0.000	0.000	0.000	0.000	0.498	0.754
COG0022	COG0326	0.121	0.000	0.000	0.175	0.713	0.000	0.158	0.787
COG0022	COG0334	0.299	0.000	0.000	0.000	0.000	0.899	0.399	0.952
COG0022	COG0340	0.000	0.000	0.000	0.000	0.000	0.899	0.000	0.899
COG0022	COG0346	0.323	0.000	0.000	0.214	0.000	0.763	0.000	0.856
COG0022	COG0372	0.121	0.000	0.000	0.167	0.000	0.899	0.478	0.953
COG0022	COG0398	0.123	0.000	0.000	0.000	0.000	0.899	0.000	0.905
COG0022	COG0406	0.000	0.000	0.000	0.000	0.886	0.000	0.000	0.886
COG0022	COG0431	0.162	0.000	0.000	0.000	0.000	0.799	0.000	0.820
COG0022	COG0436	0.183	0.000	0.000	0.000	0.000	0.888	0.150	0.911
COG0022	COG0437	0.000	0.000	0.000	0.000	0.000	0.899	0.000	0.899
COG0022	COG0439	0.152	0.000	0.000	0.000	0.918	0.899	0.000	0.992
COG0022	COG0440	0.000	0.000	0.000	0.000	0.000	0.899	0.000	0.899
COG0022	COG0458	0.118	0.000	0.000	0.000	0.198	0.899	0.000	0.919
COG0022	COG0459	0.150	0.000	0.000	0.192	0.844	0.000	0.567	0.944
COG0022	COG0462	0.000	0.000	0.000	0.000	0.000	0.899	0.000	0.899
COG0022	COG0469	0.119	0.000	0.000	0.000	0.194	0.899	0.266	0.936
COG0022	COG0473	0.000	0.000	0.000	0.494	0.000	0.899	0.000	0.945
COG0022	COG0479	0.000	0.000	0.000	0.231	0.000	0.799	0.000	0.835
COG0022	COG0507	0.000	0.000	0.000	0.000	0.000	0.899	0.000	0.899
COG0022	COG0508	0.830	0.785	0.209	0.271	0.998	0.899	0.998	1.000
COG0022	COG0511	0.152	0.000	0.000	0.000	0.918	0.899	0.000	0.992
COG0022	COG0543	0.000	0.000	0.000	0.000	0.000	0.899	0.000	0.899
COG0022	COG0567	0.124	0.000	0.000	0.000	0.000	0.899	0.813	0.981
COG0022	COG0574	0.118	0.000	0.000	0.000	0.000	0.899	0.000	0.905
COG0022	COG0596	0.460	0.000	0.000	0.080	0.000	0.450	0.409	0.804
COG0022	COG0604	0.313	0.000	0.112	0.000	0.000	0.893	0.000	0.922
COG0022	COG0612	0.158	0.000	0.000	0.580	0.000	0.000	0.380	0.750
COG0022	COG0631	0.122	0.000	0.000	0.000	0.000	0.000	0.954	0.957
COG0022	COG0642	0.417	0.000	0.000	0.000	0.353	0.450	0.295	0.822
COG0022	COG0664	0.121	0.000	0.000	0.000	0.951	0.000	0.209	0.961
COG0022	COG0673	0.250	0.000	0.000	0.158	0.197	0.793	0.000	0.872
COG0022	COG0674	0.000	0.000	0.000	0.000	0.000	0.899	0.000	0.899
COG0022	COG0684	0.000	0.000	0.000	0.000	0.000	0.799	0.000	0.799
COG0022	COG0688	0.000	0.000	0.000	0.303	0.000	0.899	0.000	0.925
COG0022	COG0698	0.000	0.000	0.000	0.000	0.000	0.899	0.000	0.899
COG0022	COG0743	0.000	0.000	0.000	0.000	0.000	0.899	0.000	0.899
COG0022	COG0764	0.191	0.000	0.000	0.000	0.000	0.899	0.000	0.913
COG0022	COG0854	0.000	0.000	0.000	0.000	0.000	0.899	0.000	0.899
COG0022	COG0857	0.000	0.000	0.000	0.000	0.000	0.899	0.000	0.899
COG0022	COG1013	0.000	0.000	0.000	0.000	0.000	0.899	0.000	0.899
COG0022	COG1014	0.000	0.000	0.000	0.000	0.000	0.899	0.000	0.899
COG0022	COG1026	0.000	0.000	0.000	0.000	0.998	0.000	0.000	0.998
COG0022	COG1028	0.518	0.000	0.000	0.103	0.185	0.450	0.000	0.764
COG0022	COG1038	0.125	0.000	0.000	0.000	0.000	0.899	0.684	0.968
COG0022	COG1042	0.224	0.000	0.000	0.000	0.000	0.799	0.000	0.834
COG0022	COG1049	0.124	0.000	0.000	0.000	0.000	0.799	0.000	0.812
COG0022	COG1052	0.000	0.000	0.000	0.000	0.000	0.899	0.000	0.899
COG0022	COG1053	0.187	0.000	0.000	0.000	0.000	0.799	0.000	0.826
COG0022	COG1062	0.165	0.000	0.000	0.188	0.000	0.899	0.000	0.922
COG0022	COG1063	0.330	0.000	0.000	0.000	0.000	0.899	0.615	0.970
COG0022	COG1071	0.847	0.881	0.966	0.455	0.998	0.899	0.998	1.000
COG0022	COG1105	0.000	0.000	0.000	0.000	0.000	0.899	0.000	0.899
COG0022	COG1142	0.000	0.000	0.000	0.000	0.000	0.899	0.000	0.899
COG0022	COG1144	0.000	0.000	0.000	0.000	0.000	0.899	0.000	0.899
COG0022	COG1167	0.122	0.000	0.000	0.000	0.000	0.899	0.000	0.905
COG0022	COG1249	0.710	0.000	0.113	0.269	0.996	0.897	0.991	1.000
COG0022	COG1274	0.000	0.000	0.000	0.000	0.000	0.799	0.000	0.799
COG0022	COG1304	0.000	0.000	0.000	0.000	0.000	0.899	0.000	0.899
COG0022	COG1310	0.000	0.000	0.000	0.159	0.783	0.000	0.000	0.805
COG0022	COG1448	0.125	0.000	0.000	0.191	0.000	0.899	0.000	0.919
COG0022	COG1454	0.000	0.000	0.000	0.000	0.000	0.899	0.000	0.899
COG0022	COG1494	0.000	0.000	0.000	0.000	0.000	0.899	0.000	0.899
COG0022	COG1653	0.162	0.000	0.000	0.000	0.000	0.899	0.000	0.910
COG0022	COG1752	0.161	0.000	0.000	0.000	0.977	0.000	0.000	0.979
COG0022	COG1775	0.000	0.000	0.000	0.000	0.000	0.899	0.000	0.899
COG0022	COG1803	0.000	0.000	0.000	0.000	0.000	0.799	0.000	0.799
COG0022	COG1830	0.159	0.000	0.000	0.000	0.000	0.899	0.000	0.909
COG0022	COG1866	0.000	0.000	0.000	0.000	0.000	0.799	0.000	0.799
COG0022	COG1874	0.000	0.000	0.000	0.000	0.000	0.899	0.226	0.917
COG0022	COG1882	0.000	0.000	0.000	0.000	0.000	0.899	0.000	0.899
COG0022	COG1883	0.000	0.000	0.000	0.000	0.000	0.899	0.000	0.899
COG0022	COG1884	0.126	0.000	0.000	0.000	0.000	0.799	0.000	0.813
COG0022	COG1924	0.000	0.000	0.000	0.000	0.000	0.899	0.000	0.899
COG0022	COG1940	0.157	0.000	0.000	0.000	0.000	0.799	0.000	0.819
COG0022	COG1960	0.436	0.000	0.000	0.000	0.000	0.450	0.170	0.707
COG0022	COG1979	0.124	0.000	0.000	0.000	0.000	0.799	0.000	0.812
COG0022	COG1982	0.000	0.000	0.000	0.000	0.000	0.899	0.000	0.899
COG0022	COG1984	0.123	0.000	0.000	0.000	0.918	0.000	0.000	0.923
COG0022	COG2009	0.000	0.000	0.000	0.387	0.000	0.799	0.182	0.885
COG0022	COG2022	0.158	0.000	0.000	0.000	0.000	0.899	0.000	0.909
COG0022	COG2030	0.163	0.000	0.000	0.000	0.000	0.899	0.000	0.910
COG0022	COG2048	0.000	0.000	0.000	0.000	0.000	0.799	0.000	0.799
COG0022	COG2049	0.123	0.000	0.000	0.000	0.918	0.000	0.000	0.923
COG0022	COG2055	0.000	0.000	0.000	0.000	0.000	0.899	0.000	0.899
COG0022	COG2141	0.227	0.000	0.000	0.000	0.000	0.894	0.000	0.913
COG0022	COG2142	0.000	0.000	0.000	0.000	0.000	0.799	0.000	0.799
COG0022	COG2185	0.000	0.000	0.000	0.000	0.000	0.799	0.000	0.799
COG0022	COG2188	0.165	0.000	0.000	0.000	0.000	0.899	0.000	0.910
COG0022	COG2301	0.124	0.000	0.000	0.000	0.000	0.799	0.000	0.812
COG0022	COG2368	0.000	0.000	0.000	0.000	0.000	0.899	0.000	0.899
COG0022	COG2609	0.123	0.000	0.000	0.000	0.000	0.799	0.000	0.812
COG0022	COG3029	0.000	0.000	0.000	0.000	0.000	0.799	0.000	0.799
COG0022	COG3038	0.000	0.000	0.000	0.000	0.000	0.899	0.000	0.899
COG0022	COG3080	0.000	0.000	0.000	0.000	0.000	0.799	0.000	0.799
COG0022	COG3284	0.421	0.000	0.000	0.000	0.000	0.000	0.863	0.915
COG0022	COG3426	0.241	0.000	0.000	0.000	0.000	0.000	0.662	0.726
COG0022	COG3479	0.000	0.000	0.000	0.000	0.000	0.899	0.000	0.899
COG0022	COG3527	0.000	0.000	0.000	0.000	0.000	0.899	0.000	0.899
COG0022	COG3573	0.000	0.000	0.000	0.000	0.000	0.799	0.000	0.799
COG0022	COG3581	0.000	0.000	0.000	0.000	0.000	0.899	0.000	0.899
COG0022	COG3588	0.126	0.000	0.000	0.000	0.000	0.899	0.183	0.918
COG0022	COG3618	0.000	0.000	0.000	0.000	0.000	0.899	0.000	0.899
COG0022	COG3630	0.000	0.000	0.000	0.000	0.000	0.899	0.000	0.899
COG0022	COG3635	0.000	0.000	0.000	0.000	0.000	0.899	0.000	0.899
COG0022	COG3731	0.127	0.000	0.000	0.000	0.000	0.899	0.000	0.906
COG0022	COG3848	0.000	0.000	0.000	0.000	0.000	0.899	0.000	0.899
COG0022	COG3958	0.124	0.000	0.000	0.000	0.000	0.899	0.000	0.906
COG0022	COG3959	0.124	0.000	0.000	0.000	0.000	0.899	0.000	0.906
COG0022	COG3961	0.000	0.000	0.000	0.000	0.000	0.899	0.000	0.899
COG0022	COG3962	0.000	0.000	0.000	0.000	0.000	0.899	0.000	0.899
COG0022	COG3971	0.000	0.000	0.000	0.000	0.000	0.899	0.000	0.899
COG0022	COG3976	0.000	0.000	0.000	0.000	0.000	0.799	0.000	0.799
COG0022	COG3978	0.000	0.000	0.000	0.000	0.000	0.899	0.000	0.899
COG0022	COG4032	0.000	0.000	0.000	0.000	0.000	0.899	0.000	0.899
COG0022	COG4770	0.167	0.000	0.118	0.000	0.000	0.899	0.000	0.910
COG0022	COG4799	0.162	0.000	0.113	0.000	0.000	0.899	0.555	0.957
COG0022	COG5016	0.000	0.000	0.000	0.000	0.000	0.899	0.000	0.899
COG0022	NOG13320	0.000	0.000	0.000	0.000	0.000	0.799	0.000	0.799
COG0023	COG0024	0.000	0.000	0.000	0.580	0.539	0.000	0.000	0.793
COG0023	COG0048	0.000	0.000	0.000	0.731	0.000	0.000	0.000	0.731
COG0023	COG0049	0.000	0.000	0.000	0.338	0.273	0.000	0.671	0.820
COG0023	COG0080	0.000	0.000	0.000	0.728	0.000	0.000	0.000	0.728
COG0023	COG0081	0.000	0.000	0.000	0.628	0.345	0.000	0.000	0.740
COG0023	COG0088	0.237	0.000	0.000	0.687	0.328	0.000	0.000	0.817
COG0023	COG0089	0.237	0.000	0.000	0.644	0.000	0.000	0.000	0.710
COG0023	COG0092	0.309	0.000	0.000	0.749	0.276	0.000	0.000	0.857
COG0023	COG0099	0.150	0.000	0.000	0.687	0.000	0.000	0.000	0.716
COG0023	COG0102	0.150	0.000	0.000	0.803	0.000	0.000	0.000	0.821
COG0023	COG0103	0.150	0.000	0.000	0.592	0.283	0.000	0.000	0.717
COG0023	COG0186	0.286	0.000	0.000	0.656	0.000	0.000	0.000	0.738
COG0023	COG0197	0.000	0.000	0.000	0.666	0.000	0.000	0.358	0.771
COG0023	COG0199	0.288	0.000	0.000	0.640	0.000	0.000	0.000	0.726
COG0023	COG0200	0.330	0.000	0.000	0.604	0.000	0.000	0.000	0.717
COG0023	COG0231	0.117	0.000	0.000	0.253	0.000	0.000	0.726	0.794
COG0023	COG0244	0.000	0.000	0.000	0.730	0.000	0.000	0.000	0.730
COG0023	COG0308	0.000	0.000	0.000	0.727	0.000	0.000	0.000	0.727
COG0023	COG0326	0.000	0.000	0.000	0.531	0.734	0.000	0.000	0.867
COG0023	COG0361	0.000	0.000	0.000	0.404	0.851	0.000	0.945	0.994
COG0023	COG0407	0.000	0.000	0.000	0.000	0.939	0.000	0.371	0.959
COG0023	COG0443	0.000	0.000	0.000	0.657	0.544	0.000	0.000	0.833
COG0023	COG0480	0.000	0.000	0.000	0.628	0.000	0.000	0.283	0.715
COG0023	COG0513	0.118	0.000	0.000	0.350	0.498	0.000	0.445	0.806
COG0023	COG0515	0.000	0.000	0.000	0.135	0.306	0.450	0.275	0.709
COG0023	COG0522	0.150	0.000	0.000	0.885	0.315	0.000	0.000	0.924
COG0023	COG0532	0.000	0.000	0.000	0.000	0.000	0.000	0.713	0.713
COG0023	COG0545	0.000	0.000	0.114	0.749	0.000	0.000	0.000	0.749
COG0023	COG0631	0.123	0.000	0.000	0.258	0.633	0.000	0.000	0.728
COG0023	COG0638	0.000	0.000	0.000	0.666	0.998	0.000	0.000	0.999
COG0023	COG0652	0.119	0.000	0.000	0.647	0.297	0.000	0.000	0.751
COG0023	COG0656	0.000	0.000	0.000	0.358	0.551	0.000	0.385	0.798
COG0023	COG0724	0.000	0.000	0.000	0.319	0.503	0.000	0.304	0.732
COG0023	COG0760	0.000	0.000	0.000	0.872	0.000	0.000	0.000	0.872
COG0023	COG1093	0.000	0.000	0.120	0.263	0.080	0.000	0.729	0.791
COG0023	COG1100	0.000	0.000	0.000	0.333	0.000	0.450	0.323	0.717
COG0023	COG1112	0.000	0.000	0.000	0.000	0.851	0.000	0.742	0.959
COG0023	COG1184	0.000	0.000	0.000	0.000	0.851	0.000	0.209	0.874
COG0023	COG1222	0.000	0.000	0.112	0.628	0.998	0.000	0.503	1.000
COG0023	COG1383	0.149	0.000	0.115	0.730	0.305	0.000	0.000	0.818
COG0023	COG1471	0.417	0.000	0.118	0.340	0.939	0.000	0.000	0.973
COG0023	COG1601	0.000	0.000	0.000	0.264	0.998	0.000	0.737	1.000
COG0023	COG1644	0.209	0.000	0.114	0.664	0.000	0.000	0.000	0.716
COG0023	COG1675	0.000	0.000	0.121	0.000	0.707	0.000	0.000	0.707
COG0023	COG1717	0.447	0.000	0.115	0.640	0.000	0.000	0.000	0.788
COG0023	COG1889	0.000	0.000	0.113	0.000	0.939	0.000	0.000	0.939
COG0023	COG1911	0.000	0.000	0.119	0.728	0.000	0.000	0.000	0.728
COG0023	COG2016	0.000	0.000	0.115	0.000	0.998	0.000	0.703	0.999
COG0023	COG2036	0.149	0.000	0.112	0.774	0.000	0.000	0.000	0.795
COG0023	COG2092	0.150	0.000	0.130	0.687	0.000	0.000	0.211	0.761
COG0023	COG2147	0.447	0.000	0.121	0.657	0.000	0.000	0.000	0.798
COG0023	COG2174	0.209	0.000	0.117	0.648	0.000	0.000	0.000	0.703
COG0023	COG2319	0.000	0.000	0.000	0.165	0.499	0.450	0.302	0.805
COG0024	COG0049	0.553	0.000	0.000	0.458	0.000	0.000	0.000	0.741
COG0024	COG0051	0.643	0.000	0.000	0.280	0.154	0.000	0.000	0.752
COG0024	COG0052	0.571	0.000	0.000	0.182	0.162	0.000	0.267	0.738
COG0024	COG0080	0.404	0.000	0.000	0.357	0.522	0.000	0.000	0.791
COG0024	COG0087	0.649	0.000	0.000	0.159	0.988	0.000	0.396	0.997
COG0024	COG0088	0.655	0.000	0.000	0.382	0.954	0.000	0.000	0.989
COG0024	COG0089	0.655	0.000	0.000	0.253	0.802	0.000	0.470	0.967
COG0024	COG0090	0.655	0.000	0.000	0.529	0.762	0.000	0.000	0.956
COG0024	COG0091	0.655	0.000	0.000	0.321	0.289	0.000	0.000	0.810
COG0024	COG0092	0.655	0.000	0.000	0.556	0.000	0.000	0.000	0.837
COG0024	COG0093	0.655	0.000	0.000	0.666	0.269	0.000	0.000	0.904
COG0024	COG0094	0.655	0.000	0.000	0.314	0.522	0.000	0.000	0.871
COG0024	COG0096	0.655	0.000	0.000	0.253	0.216	0.000	0.000	0.770
COG0024	COG0097	0.655	0.000	0.000	0.201	0.281	0.000	0.000	0.774
COG0024	COG0098	0.660	0.000	0.000	0.653	0.161	0.000	0.000	0.887
COG0024	COG0099	0.665	0.000	0.000	0.679	0.210	0.000	0.000	0.903
COG0024	COG0100	0.665	0.000	0.000	0.682	0.214	0.000	0.000	0.905
COG0024	COG0123	0.000	0.000	0.000	0.000	0.632	0.000	0.934	0.974
COG0024	COG0185	0.655	0.000	0.000	0.240	0.000	0.000	0.000	0.720
COG0024	COG0186	0.655	0.000	0.000	0.629	0.000	0.000	0.000	0.863
COG0024	COG0197	0.655	0.000	0.000	0.542	0.000	0.000	0.000	0.831
COG0024	COG0198	0.655	0.000	0.000	0.655	0.201	0.000	0.000	0.892
COG0024	COG0199	0.637	0.000	0.000	0.402	0.000	0.000	0.000	0.768
COG0024	COG0200	0.660	0.000	0.000	0.466	0.939	0.000	0.437	0.992
COG0024	COG0201	0.690	0.000	0.000	0.305	0.000	0.000	0.000	0.770
COG0024	COG0202	0.665	0.000	0.000	0.543	0.000	0.000	0.000	0.837
COG0024	COG0244	0.404	0.000	0.000	0.515	0.984	0.000	0.000	0.995
COG0024	COG0255	0.553	0.000	0.000	0.679	0.210	0.000	0.000	0.871
COG0024	COG0256	0.660	0.000	0.000	0.163	0.214	0.000	0.000	0.745
COG0024	COG0361	0.655	0.000	0.000	0.276	0.000	0.000	0.000	0.733
COG0024	COG0443	0.117	0.000	0.000	0.639	0.192	0.000	0.282	0.775
COG0024	COG0464	0.150	0.000	0.000	0.505	0.851	0.000	0.571	0.967
COG0024	COG0480	0.533	0.000	0.000	0.168	0.384	0.000	0.589	0.880
COG0024	COG0488	0.181	0.000	0.000	0.204	0.960	0.000	0.000	0.970
COG0024	COG0495	0.150	0.000	0.000	0.192	0.831	0.000	0.000	0.868
COG0024	COG0504	0.181	0.000	0.000	0.686	0.000	0.000	0.000	0.726
COG0024	COG0513	0.150	0.000	0.000	0.415	0.518	0.000	0.338	0.807
COG0024	COG0515	0.150	0.000	0.000	0.163	0.471	0.450	0.485	0.862
COG0024	COG0522	0.624	0.000	0.000	0.280	0.000	0.000	0.000	0.711
COG0024	COG0523	0.000	0.000	0.000	0.154	0.718	0.000	0.000	0.745
COG0024	COG0724	0.000	0.000	0.000	0.344	0.501	0.453	0.453	0.881
COG0024	COG1028	0.330	0.551	0.000	0.117	0.000	0.000	0.144	0.724
COG0024	COG1084	0.000	0.000	0.000	0.247	0.998	0.000	0.514	0.999
COG0024	COG1094	0.000	0.000	0.000	0.755	0.000	0.000	0.000	0.755
COG0024	COG1161	0.000	0.000	0.000	0.511	0.998	0.000	0.545	0.999
COG0024	COG1358	0.262	0.000	0.000	0.597	0.995	0.000	0.000	0.998
COG0024	COG1374	0.000	0.000	0.000	0.347	0.981	0.000	0.000	0.987
COG0024	COG1499	0.000	0.000	0.000	0.632	0.998	0.000	0.674	1.000
COG0024	COG1632	0.000	0.000	0.000	0.502	0.522	0.000	0.000	0.746
COG0024	COG1643	0.000	0.000	0.000	0.515	0.630	0.000	0.000	0.808
COG0024	COG1841	0.512	0.000	0.000	0.673	0.983	0.000	0.000	0.997
COG0024	COG1897	0.000	0.000	0.000	0.000	0.000	0.000	0.911	0.911
COG0024	COG1911	0.000	0.000	0.000	0.263	0.934	0.000	0.000	0.948
COG0024	COG1976	0.000	0.000	0.000	0.000	0.995	0.000	0.682	0.998
COG0024	COG2007	0.000	0.000	0.000	0.650	0.997	0.000	0.000	0.999
COG0024	COG2075	0.000	0.000	0.000	0.598	0.925	0.000	0.547	0.984
COG0024	COG2097	0.000	0.000	0.000	0.648	0.982	0.000	0.000	0.993
COG0024	COG2139	0.117	0.000	0.000	0.480	0.522	0.000	0.000	0.750
COG0024	COG2157	0.000	0.000	0.000	0.663	0.939	0.000	0.000	0.978
COG0024	COG2163	0.210	0.000	0.000	0.676	0.522	0.000	0.521	0.929
COG0024	COG2203	0.000	0.000	0.000	0.000	0.722	0.000	0.000	0.722
COG0024	COG2214	0.150	0.000	0.000	0.231	0.893	0.000	0.571	0.964
COG0024	COG2319	0.000	0.000	0.000	0.379	0.495	0.000	0.272	0.740
COG0024	COG5257	0.000	0.000	0.000	0.320	0.632	0.000	0.300	0.800
COG0024	COG5640	0.000	0.000	0.000	0.000	0.000	0.717	0.176	0.751
COG0024	COG5651	0.000	0.000	0.000	0.000	0.827	0.000	0.000	0.827
COG0025	COG0038	0.121	0.000	0.000	0.000	0.000	0.000	0.798	0.811
COG0025	COG0168	0.000	0.000	0.000	0.000	0.844	0.000	0.511	0.919
COG0025	COG0194	0.000	0.000	0.000	0.000	0.000	0.000	0.770	0.770
COG0025	COG0306	0.123	0.000	0.000	0.000	0.613	0.000	0.569	0.833
COG0025	COG0387	0.000	0.000	0.000	0.000	0.851	0.000	0.532	0.926
COG0025	COG0452	0.000	0.000	0.000	0.000	0.975	0.000	0.487	0.986
COG0025	COG0471	0.122	0.000	0.000	0.000	0.615	0.000	0.328	0.741
COG0025	COG0474	0.192	0.000	0.000	0.000	0.845	0.000	0.862	0.980
COG0025	COG0475	0.000	0.000	0.000	0.000	0.851	0.000	0.911	0.986
COG0025	COG0499	0.000	0.000	0.000	0.000	0.000	0.000	0.870	0.870
COG0025	COG0515	0.121	0.000	0.000	0.083	0.428	0.450	0.472	0.826
COG0025	COG0558	0.117	0.000	0.000	0.000	0.851	0.000	0.278	0.892
COG0025	COG0580	0.124	0.000	0.000	0.000	0.000	0.000	0.747	0.763
COG0025	COG0589	0.156	0.627	0.000	0.000	0.000	0.000	0.492	0.818
COG0025	COG0605	0.120	0.000	0.000	0.000	0.000	0.000	0.686	0.705
COG0025	COG0631	0.000	0.000	0.000	0.000	0.000	0.000	0.720	0.720
COG0025	COG0639	0.000	0.000	0.000	0.000	0.975	0.000	0.479	0.986
COG0025	COG0659	0.000	0.000	0.000	0.000	0.000	0.000	0.845	0.845
COG0025	COG0664	0.121	0.556	0.000	0.000	0.000	0.000	0.637	0.839
COG0025	COG0673	0.155	0.000	0.000	0.000	0.000	0.000	0.683	0.714
COG0025	COG0733	0.000	0.000	0.000	0.000	0.000	0.000	0.751	0.751
COG0025	COG0814	0.000	0.000	0.000	0.000	0.000	0.000	0.713	0.713
COG0025	COG1283	0.000	0.000	0.000	0.000	0.000	0.000	0.891	0.891
COG0025	COG1390	0.000	0.000	0.000	0.000	0.000	0.000	0.924	0.924
COG0025	COG1506	0.000	0.000	0.000	0.000	0.000	0.000	0.847	0.847
COG0025	COG2217	0.118	0.000	0.000	0.000	0.613	0.000	0.529	0.817
COG0025	COG3104	0.128	0.000	0.112	0.000	0.000	0.000	0.727	0.746
COG0025	COG3338	0.129	0.000	0.000	0.000	0.855	0.000	0.939	0.991
COG0025	COG4146	0.000	0.000	0.000	0.000	0.000	0.000	0.712	0.712
COG0026	COG0027	0.000	0.000	0.000	0.000	0.000	0.799	0.791	0.955
COG0026	COG0034	0.346	0.000	0.116	0.779	0.851	0.000	0.870	0.997
COG0026	COG0035	0.000	0.000	0.000	0.000	0.000	0.899	0.000	0.899
COG0026	COG0041	0.831	0.751	0.129	0.794	0.000	0.899	0.955	1.000
COG0026	COG0046	0.370	0.000	0.120	0.927	0.851	0.899	0.664	1.000
COG0026	COG0047	0.353	0.000	0.126	0.927	0.851	0.899	0.664	1.000
COG0026	COG0131	0.000	0.000	0.000	0.000	0.000	0.000	0.739	0.739
COG0026	COG0138	0.350	0.000	0.117	0.828	0.000	0.000	0.764	0.970
COG0026	COG0150	0.343	0.000	0.125	0.000	0.851	0.899	0.844	0.998
COG0026	COG0151	0.364	0.000	0.118	0.000	0.851	0.899	0.977	1.000
COG0026	COG0152	0.455	0.555	0.115	0.524	0.000	0.899	0.981	1.000
COG0026	COG0162	0.117	0.000	0.000	0.000	0.000	0.899	0.000	0.905
COG0026	COG0190	0.220	0.000	0.000	0.198	0.000	0.000	0.655	0.754
COG0026	COG0213	0.000	0.000	0.000	0.000	0.000	0.899	0.000	0.899
COG0026	COG0249	0.000	0.000	0.000	0.000	0.000	0.799	0.209	0.830
COG0026	COG0279	0.000	0.000	0.000	0.000	0.000	0.899	0.000	0.899
COG0026	COG0280	0.000	0.000	0.000	0.000	0.000	0.899	0.000	0.899
COG0026	COG0281	0.000	0.000	0.000	0.000	0.000	0.899	0.000	0.899
COG0026	COG0283	0.000	0.000	0.113	0.000	0.000	0.899	0.000	0.899
COG0026	COG0284	0.000	0.000	0.116	0.000	0.000	0.899	0.742	0.972
COG0026	COG0295	0.000	0.000	0.000	0.000	0.000	0.899	0.000	0.899
COG0026	COG0299	0.374	0.000	0.116	0.000	0.851	0.899	0.972	1.000
COG0026	COG0309	0.000	0.000	0.000	0.000	0.000	0.899	0.000	0.899
COG0026	COG0326	0.000	0.000	0.000	0.000	0.734	0.000	0.000	0.734
COG0026	COG0352	0.127	0.000	0.000	0.000	0.000	0.799	0.000	0.813
COG0026	COG0418	0.000	0.000	0.000	0.718	0.000	0.000	0.000	0.718
COG0026	COG0422	0.000	0.000	0.000	0.000	0.000	0.799	0.000	0.799
COG0026	COG0473	0.000	0.000	0.000	0.000	0.000	0.000	0.721	0.721
COG0026	COG0496	0.000	0.000	0.000	0.000	0.000	0.899	0.000	0.899
COG0026	COG0628	0.168	0.000	0.000	0.000	0.000	0.899	0.000	0.910
COG0026	COG0744	0.000	0.000	0.113	0.000	0.000	0.899	0.000	0.899
COG0026	COG1069	0.000	0.000	0.000	0.000	0.000	0.899	0.000	0.899
COG0026	COG1691	0.000	0.000	0.000	0.000	0.000	0.799	0.000	0.799
COG0026	COG1828	0.384	0.000	0.000	0.000	0.000	0.899	0.000	0.934
COG0026	COG2065	0.000	0.000	0.000	0.000	0.000	0.899	0.000	0.899
COG0026	COG2236	0.000	0.000	0.000	0.000	0.851	0.000	0.748	0.960
COG0026	NOG10160	0.000	0.000	0.000	0.000	0.000	0.799	0.000	0.799
COG0027	COG0028	0.000	0.000	0.000	0.000	0.000	0.899	0.000	0.899
COG0027	COG0041	0.000	0.000	0.000	0.000	0.000	0.899	0.322	0.927
COG0027	COG0046	0.121	0.000	0.000	0.000	0.000	0.899	0.000	0.905
COG0027	COG0047	0.121	0.000	0.000	0.000	0.000	0.899	0.000	0.905
COG0027	COG0105	0.000	0.000	0.000	0.000	0.000	0.899	0.000	0.899
COG0027	COG0112	0.000	0.000	0.000	0.000	0.000	0.899	0.000	0.899
COG0027	COG0138	0.000	0.000	0.000	0.198	0.000	0.899	0.000	0.914
COG0027	COG0150	0.154	0.000	0.000	0.000	0.000	0.899	0.000	0.909
COG0027	COG0151	0.000	0.000	0.000	0.000	0.000	0.899	0.438	0.939
COG0027	COG0152	0.120	0.000	0.000	0.000	0.000	0.899	0.000	0.905
COG0027	COG0190	0.000	0.000	0.000	0.000	0.000	0.899	0.000	0.899
COG0027	COG0212	0.000	0.000	0.000	0.000	0.000	0.899	0.000	0.899
COG0027	COG0223	0.000	0.000	0.000	0.000	0.000	0.899	0.000	0.899
COG0027	COG0262	0.127	0.000	0.000	0.000	0.000	0.899	0.000	0.906
COG0027	COG0279	0.000	0.000	0.000	0.000	0.000	0.899	0.000	0.899
COG0027	COG0280	0.000	0.000	0.000	0.000	0.000	0.899	0.000	0.899
COG0027	COG0281	0.000	0.000	0.000	0.000	0.000	0.899	0.000	0.899
COG0027	COG0283	0.000	0.000	0.000	0.000	0.000	0.899	0.000	0.899
COG0027	COG0284	0.000	0.000	0.000	0.000	0.000	0.899	0.000	0.899
COG0027	COG0299	0.000	0.000	0.000	0.000	0.000	0.899	0.898	0.989
COG0027	COG0365	0.000	0.000	0.000	0.000	0.000	0.899	0.000	0.899
COG0027	COG0404	0.000	0.000	0.000	0.000	0.000	0.899	0.000	0.899
COG0027	COG0422	0.000	0.000	0.112	0.000	0.000	0.799	0.000	0.799
COG0027	COG0439	0.000	0.000	0.000	0.000	0.000	0.899	0.342	0.929
COG0027	COG0857	0.000	0.000	0.116	0.000	0.000	0.899	0.000	0.899
COG0027	COG1828	0.000	0.000	0.000	0.000	0.231	0.899	0.000	0.917
COG0027	COG2759	0.000	0.000	0.000	0.000	0.000	0.899	0.000	0.899
COG0027	COG3404	0.000	0.000	0.000	0.000	0.000	0.899	0.000	0.899
COG0027	COG4799	0.000	0.000	0.000	0.000	0.000	0.899	0.000	0.899
COG0028	COG0030	0.150	0.000	0.000	0.000	0.000	0.899	0.000	0.908
COG0028	COG0039	0.118	0.000	0.000	0.183	0.000	0.899	0.708	0.974
COG0028	COG0045	0.215	0.000	0.000	0.000	0.000	0.799	0.000	0.832
COG0028	COG0059	0.819	0.000	0.265	0.316	0.000	0.899	0.994	1.000
COG0028	COG0065	0.545	0.000	0.244	0.306	0.000	0.799	0.957	0.997
COG0028	COG0066	0.523	0.000	0.295	0.265	0.000	0.799	0.896	0.991
COG0028	COG0074	0.215	0.000	0.000	0.000	0.000	0.799	0.000	0.832
COG0028	COG0075	0.273	0.000	0.000	0.000	0.000	0.899	0.000	0.922
COG0028	COG0076	0.120	0.000	0.000	0.179	0.000	0.899	0.000	0.917
COG0028	COG0079	0.218	0.000	0.126	0.160	0.000	0.899	0.000	0.924
COG0028	COG0110	0.186	0.000	0.115	0.000	0.000	0.899	0.550	0.958
COG0028	COG0111	0.494	0.000	0.116	0.274	0.000	0.000	0.382	0.741
COG0028	COG0115	0.512	0.000	0.000	0.000	0.851	0.899	0.899	0.999
COG0028	COG0119	0.721	0.000	0.264	0.599	0.000	0.899	0.978	1.000
COG0028	COG0129	0.686	0.000	0.269	0.359	0.000	0.000	0.918	0.981
COG0028	COG0144	0.000	0.000	0.000	0.000	0.000	0.899	0.000	0.899
COG0028	COG0161	0.154	0.000	0.000	0.000	0.000	0.899	0.000	0.909
COG0028	COG0163	0.154	0.000	0.000	0.000	0.000	0.899	0.000	0.909
COG0028	COG0176	0.153	0.000	0.000	0.597	0.000	0.000	0.415	0.773
COG0028	COG0179	0.386	0.000	0.112	0.000	0.000	0.899	0.000	0.934
COG0028	COG0204	0.183	0.000	0.000	0.000	0.000	0.897	0.000	0.910
COG0028	COG0223	0.152	0.000	0.000	0.000	0.000	0.899	0.000	0.909
COG0028	COG0247	0.219	0.000	0.000	0.179	0.000	0.899	0.000	0.926
COG0028	COG0248	0.154	0.000	0.000	0.000	0.000	0.799	0.000	0.819
COG0028	COG0269	0.119	0.000	0.000	0.000	0.000	0.899	0.000	0.905
COG0028	COG0275	0.118	0.000	0.000	0.000	0.000	0.899	0.000	0.905
COG0028	COG0277	0.364	0.000	0.112	0.179	0.000	0.895	0.000	0.938
COG0028	COG0280	0.294	0.000	0.000	0.000	0.000	0.899	0.718	0.977
COG0028	COG0281	0.153	0.000	0.000	0.000	0.000	0.899	0.691	0.970
COG0028	COG0282	0.118	0.000	0.000	0.000	0.000	0.899	0.833	0.983
COG0028	COG0293	0.118	0.000	0.000	0.000	0.000	0.899	0.000	0.905
COG0028	COG0313	0.000	0.000	0.000	0.000	0.000	0.899	0.000	0.899
COG0028	COG0318	0.381	0.554	0.112	0.000	0.000	0.462	0.000	0.831
COG0028	COG0331	0.000	0.000	0.000	0.000	0.286	0.799	0.000	0.847
COG0028	COG0332	0.243	0.000	0.000	0.000	0.000	0.799	0.000	0.838
COG0028	COG0334	0.216	0.000	0.000	0.762	0.000	0.000	0.817	0.961
COG0028	COG0340	0.118	0.000	0.000	0.000	0.000	0.799	0.000	0.811
COG0028	COG0348	0.155	0.000	0.000	0.000	0.000	0.899	0.000	0.909
COG0028	COG0360	0.000	0.000	0.000	0.000	0.000	0.799	0.000	0.799
COG0028	COG0365	0.218	0.000	0.117	0.000	0.000	0.899	0.698	0.973
COG0028	COG0369	0.119	0.000	0.000	0.000	0.716	0.000	0.000	0.733
COG0028	COG0380	0.120	0.000	0.000	0.684	0.000	0.000	0.522	0.849
COG0028	COG0427	0.119	0.000	0.000	0.000	0.000	0.899	0.517	0.951
COG0028	COG0431	0.247	0.000	0.000	0.000	0.000	0.799	0.000	0.838
COG0028	COG0436	0.358	0.000	0.000	0.000	0.000	0.888	0.580	0.966
COG0028	COG0437	0.219	0.000	0.000	0.000	0.000	0.899	0.000	0.916
COG0028	COG0439	0.185	0.000	0.000	0.000	0.000	0.899	0.000	0.912
COG0028	COG0440	0.843	0.000	0.187	0.715	0.869	0.899	0.966	1.000
COG0028	COG0443	0.117	0.000	0.000	0.000	0.570	0.000	0.400	0.741
COG0028	COG0451	0.572	0.000	0.116	0.000	0.000	0.478	0.000	0.762
COG0028	COG0458	0.153	0.000	0.117	0.000	0.227	0.799	0.000	0.850
COG0028	COG0469	0.000	0.000	0.000	0.000	0.281	0.899	0.000	0.922
COG0028	COG0473	0.579	0.000	0.181	0.621	0.000	0.899	0.971	0.999
COG0028	COG0479	0.215	0.000	0.000	0.000	0.000	0.799	0.349	0.883
COG0028	COG0488	0.184	0.000	0.000	0.000	0.839	0.000	0.000	0.860
COG0028	COG0498	0.346	0.000	0.142	0.334	0.000	0.899	0.000	0.950
COG0028	COG0506	0.119	0.000	0.000	0.000	0.000	0.899	0.000	0.905
COG0028	COG0508	0.152	0.000	0.000	0.000	0.000	0.899	0.741	0.975
COG0028	COG0511	0.119	0.000	0.000	0.000	0.000	0.899	0.000	0.905
COG0028	COG0566	0.117	0.000	0.000	0.000	0.000	0.899	0.000	0.905
COG0028	COG0574	0.000	0.000	0.000	0.000	0.000	0.899	0.691	0.967
COG0028	COG0583	0.604	0.000	0.000	0.000	0.000	0.000	0.343	0.722
COG0028	COG0604	0.298	0.000	0.112	0.000	0.000	0.893	0.239	0.935
COG0028	COG0625	0.341	0.000	0.000	0.161	0.206	0.000	0.479	0.722
COG0028	COG0637	0.153	0.000	0.000	0.000	0.000	0.899	0.000	0.909
COG0028	COG0642	0.475	0.000	0.000	0.000	0.000	0.450	0.248	0.753
COG0028	COG0657	0.219	0.000	0.000	0.000	0.000	0.899	0.000	0.916
COG0028	COG0664	0.271	0.000	0.112	0.000	0.000	0.000	0.828	0.866
COG0028	COG0665	0.295	0.000	0.000	0.000	0.000	0.872	0.411	0.939
COG0028	COG0673	0.272	0.000	0.000	0.000	0.000	0.793	0.000	0.839
COG0028	COG0674	0.154	0.000	0.000	0.000	0.716	0.899	0.000	0.972
COG0028	COG0684	0.277	0.000	0.113	0.000	0.000	0.899	0.000	0.922
COG0028	COG0688	0.393	0.000	0.000	0.000	0.000	0.799	0.084	0.873
COG0028	COG0693	0.268	0.000	0.000	0.195	0.344	0.000	0.772	0.893
COG0028	COG0694	0.119	0.000	0.000	0.000	0.000	0.799	0.000	0.811
COG0028	COG0747	0.244	0.000	0.000	0.778	0.000	0.000	0.000	0.821
COG0028	COG0784	0.382	0.000	0.000	0.000	0.000	0.450	0.248	0.709
COG0028	COG0800	0.120	0.000	0.000	0.000	0.000	0.899	0.000	0.905
COG0028	COG0822	0.000	0.000	0.000	0.000	0.000	0.799	0.000	0.799
COG0028	COG0833	0.156	0.000	0.000	0.000	0.000	0.000	0.854	0.868
COG0028	COG0834	0.412	0.000	0.000	0.294	0.000	0.540	0.287	0.834
COG0028	COG0857	0.000	0.000	0.000	0.000	0.000	0.899	0.505	0.947
COG0028	COG1012	0.655	0.000	0.112	0.000	0.000	0.450	0.446	0.880
COG0028	COG1013	0.119	0.000	0.000	0.000	0.000	0.899	0.000	0.905
COG0028	COG1014	0.119	0.000	0.000	0.000	0.000	0.899	0.000	0.905
COG0028	COG1020	0.120	0.000	0.000	0.000	0.000	0.799	0.000	0.811
COG0028	COG1022	0.187	0.000	0.000	0.000	0.000	0.799	0.000	0.826
COG0028	COG1028	0.590	0.551	0.000	0.000	0.000	0.400	0.419	0.922
COG0028	COG1038	0.000	0.000	0.000	0.000	0.000	0.899	0.000	0.899
COG0028	COG1042	0.298	0.000	0.000	0.000	0.000	0.899	0.000	0.924
COG0028	COG1052	0.154	0.000	0.000	0.000	0.000	0.899	0.000	0.909
COG0028	COG1053	0.243	0.000	0.000	0.000	0.000	0.799	0.345	0.886
COG0028	COG1062	0.220	0.000	0.114	0.000	0.000	0.899	0.000	0.916
COG0028	COG1063	0.299	0.000	0.000	0.000	0.000	0.899	0.000	0.924
COG0028	COG1064	0.119	0.000	0.000	0.173	0.000	0.899	0.646	0.968
COG0028	COG1071	0.153	0.000	0.000	0.238	0.000	0.899	0.000	0.926
COG0028	COG1082	0.188	0.000	0.000	0.000	0.000	0.899	0.000	0.912
COG0028	COG1142	0.000	0.000	0.000	0.000	0.000	0.899	0.000	0.899
COG0028	COG1144	0.120	0.000	0.000	0.000	0.000	0.899	0.000	0.905
COG0028	COG1150	0.120	0.000	0.000	0.000	0.000	0.799	0.000	0.811
COG0028	COG1157	0.119	0.000	0.000	0.000	0.000	0.899	0.000	0.905
COG0028	COG1171	0.512	0.000	0.116	0.000	0.470	0.899	0.931	0.998
COG0028	COG1213	0.273	0.000	0.000	0.000	0.000	0.899	0.000	0.922
COG0028	COG1231	0.120	0.000	0.000	0.000	0.000	0.899	0.000	0.905
COG0028	COG1249	0.151	0.000	0.000	0.000	0.220	0.897	0.358	0.947
COG0028	COG1254	0.000	0.000	0.000	0.000	0.000	0.899	0.000	0.899
COG0028	COG1304	0.342	0.000	0.000	0.000	0.000	0.899	0.476	0.960
COG0028	COG1346	0.120	0.000	0.000	0.000	0.000	0.000	0.698	0.716
COG0028	COG1380	0.120	0.000	0.000	0.000	0.000	0.000	0.687	0.706
COG0028	COG1414	0.424	0.000	0.000	0.000	0.000	0.000	0.638	0.777
COG0028	COG1448	0.154	0.000	0.000	0.235	0.000	0.899	0.168	0.934
COG0028	COG1454	0.274	0.000	0.000	0.000	0.000	0.899	0.766	0.980
COG0028	COG1529	0.156	0.000	0.000	0.000	0.000	0.899	0.000	0.909
COG0028	COG1607	0.000	0.000	0.000	0.000	0.000	0.899	0.000	0.899
COG0028	COG1609	0.365	0.000	0.000	0.000	0.000	0.000	0.757	0.835
COG0028	COG1611	0.186	0.000	0.000	0.000	0.000	0.899	0.000	0.912
COG0028	COG1652	0.120	0.000	0.000	0.711	0.000	0.000	0.640	0.896
COG0028	COG1653	0.247	0.554	0.000	0.000	0.000	0.799	0.000	0.923
COG0028	COG1760	0.119	0.000	0.000	0.000	0.000	0.899	0.000	0.905
COG0028	COG1802	0.387	0.000	0.000	0.173	0.000	0.000	0.559	0.745
COG0028	COG1804	0.485	0.000	0.000	0.000	0.000	0.000	0.917	0.954
COG0028	COG1832	0.189	0.000	0.000	0.000	0.000	0.899	0.000	0.913
COG0028	COG1877	0.120	0.000	0.000	0.603	0.000	0.000	0.715	0.887
COG0028	COG1882	0.000	0.000	0.000	0.000	0.000	0.899	0.841	0.983
COG0028	COG1883	0.000	0.000	0.000	0.000	0.000	0.899	0.000	0.899
COG0028	COG1942	0.120	0.000	0.000	0.000	0.000	0.899	0.000	0.905
COG0028	COG1979	0.000	0.000	0.000	0.000	0.000	0.899	0.000	0.899
COG0028	COG1982	0.000	0.000	0.000	0.000	0.000	0.899	0.498	0.946
COG0028	COG2009	0.154	0.000	0.000	0.000	0.000	0.799	0.322	0.869
COG0028	COG2010	0.120	0.000	0.000	0.000	0.000	0.899	0.000	0.905
COG0028	COG2030	0.155	0.000	0.000	0.000	0.286	0.899	0.000	0.931
COG0028	COG2048	0.120	0.000	0.000	0.000	0.000	0.799	0.000	0.811
COG0028	COG2055	0.249	0.000	0.000	0.334	0.000	0.899	0.000	0.942
COG0028	COG2072	0.190	0.000	0.000	0.000	0.000	0.899	0.000	0.913
COG0028	COG2084	0.274	0.000	0.113	0.000	0.000	0.899	0.000	0.922
COG0028	COG2107	0.000	0.000	0.000	0.000	0.000	0.799	0.000	0.799
COG0028	COG2130	0.000	0.000	0.000	0.196	0.000	0.899	0.000	0.913
COG0028	COG2142	0.000	0.000	0.000	0.000	0.000	0.799	0.000	0.799
COG0028	COG2146	0.301	0.000	0.113	0.000	0.000	0.000	0.606	0.706
COG0028	COG2175	0.189	0.000	0.000	0.000	0.000	0.899	0.426	0.946
COG0028	COG2264	0.000	0.000	0.000	0.000	0.000	0.899	0.000	0.899
COG0028	COG2265	0.118	0.000	0.000	0.000	0.000	0.899	0.000	0.905
COG0028	COG2303	0.299	0.000	0.000	0.000	0.000	0.899	0.000	0.924
COG0028	COG2310	0.000	0.000	0.000	0.000	0.000	0.000	0.818	0.818
COG0028	COG2513	0.368	0.000	0.000	0.000	0.000	0.899	0.000	0.932
COG0028	COG2609	0.119	0.000	0.000	0.000	0.188	0.899	0.716	0.975
COG0028	COG2870	0.154	0.000	0.000	0.000	0.000	0.899	0.000	0.909
COG0028	COG2890	0.117	0.000	0.000	0.000	0.000	0.899	0.000	0.905
COG0028	COG3029	0.000	0.000	0.000	0.000	0.000	0.799	0.390	0.869
COG0028	COG3038	0.000	0.000	0.000	0.000	0.000	0.899	0.000	0.899
COG0028	COG3080	0.000	0.000	0.000	0.000	0.000	0.799	0.291	0.848
COG0028	COG3185	0.000	0.000	0.000	0.000	0.000	0.899	0.000	0.899
COG0028	COG3433	0.000	0.000	0.000	0.000	0.000	0.799	0.000	0.799
COG0028	COG3445	0.000	0.000	0.000	0.000	0.000	0.899	0.196	0.913
COG0028	COG3479	0.000	0.000	0.000	0.000	0.000	0.899	0.000	0.899
COG0028	COG3508	0.000	0.000	0.000	0.000	0.000	0.899	0.000	0.899
COG0028	COG3527	0.405	0.000	0.000	0.000	0.000	0.899	0.628	0.975
COG0028	COG3573	0.221	0.000	0.000	0.000	0.000	0.799	0.000	0.833
COG0028	COG3605	0.120	0.000	0.000	0.000	0.000	0.899	0.000	0.905
COG0028	COG3618	0.120	0.000	0.000	0.000	0.000	0.799	0.000	0.811
COG0028	COG3622	0.156	0.000	0.000	0.000	0.000	0.899	0.000	0.909
COG0028	COG3630	0.000	0.000	0.000	0.000	0.000	0.899	0.000	0.899
COG0028	COG3635	0.000	0.000	0.000	0.000	0.000	0.799	0.000	0.799
COG0028	COG3836	0.249	0.000	0.000	0.000	0.000	0.799	0.000	0.839
COG0028	COG3844	0.000	0.000	0.000	0.000	0.000	0.899	0.000	0.899
COG0028	COG3848	0.000	0.000	0.000	0.000	0.000	0.899	0.000	0.899
COG0028	COG3961	0.000	0.000	0.000	0.000	0.000	0.899	0.317	0.926
COG0028	COG3962	0.000	0.000	0.000	0.000	0.000	0.799	0.000	0.799
COG0028	COG3970	0.000	0.000	0.000	0.000	0.000	0.799	0.000	0.799
COG0028	COG3971	0.156	0.000	0.000	0.000	0.000	0.899	0.000	0.909
COG0028	COG3976	0.000	0.000	0.000	0.000	0.000	0.799	0.000	0.799
COG0028	COG3978	0.348	0.000	0.000	0.000	0.000	0.899	0.699	0.977
COG0028	COG4032	0.424	0.779	0.000	0.000	0.000	0.899	0.441	0.991
COG0028	COG4097	0.000	0.000	0.000	0.000	0.000	0.899	0.000	0.899
COG0028	COG4122	0.000	0.000	0.000	0.000	0.000	0.899	0.000	0.899
COG0028	COG4230	0.000	0.000	0.000	0.000	0.000	0.899	0.000	0.899
COG0028	COG4569	0.156	0.000	0.000	0.000	0.000	0.899	0.000	0.909
COG0028	COG4670	0.120	0.000	0.000	0.000	0.000	0.899	0.000	0.905
COG0028	COG4747	0.000	0.000	0.000	0.000	0.000	0.799	0.000	0.799
COG0028	COG4750	0.156	0.000	0.000	0.000	0.000	0.899	0.000	0.909
COG0028	COG4770	0.000	0.000	0.000	0.182	0.000	0.899	0.000	0.912
COG0028	COG4799	0.000	0.000	0.000	0.000	0.000	0.899	0.000	0.899
COG0028	COG4869	0.000	0.000	0.000	0.000	0.000	0.899	0.000	0.899
COG0028	COG4993	0.120	0.000	0.000	0.000	0.000	0.899	0.000	0.905
COG0028	COG5016	0.000	0.000	0.000	0.000	0.000	0.899	0.000	0.899
COG0028	COG5285	0.000	0.000	0.000	0.000	0.000	0.899	0.593	0.956
COG0028	NOG08919	0.000	0.000	0.000	0.000	0.000	0.899	0.155	0.909
COG0028	NOG13320	0.000	0.000	0.000	0.000	0.000	0.799	0.000	0.799
COG0028	NOG136076	0.156	0.000	0.000	0.000	0.000	0.799	0.000	0.819
COG0028	NOG148884	0.000	0.000	0.000	0.000	0.000	0.899	0.000	0.899
COG0028	NOG26580	0.120	0.000	0.000	0.000	0.000	0.899	0.000	0.905
COG0028	NOG39725	0.221	0.000	0.000	0.000	0.000	0.899	0.000	0.916
COG0028	NOG41112	0.000	0.000	0.000	0.000	0.000	0.899	0.000	0.899
COG0028	NOG44480	0.000	0.000	0.000	0.000	0.000	0.899	0.000	0.899
COG0028	NOG69508	0.000	0.000	0.000	0.000	0.000	0.799	0.000	0.799
COG0028	NOG72929	0.000	0.000	0.000	0.000	0.000	0.799	0.000	0.799
COG0028	NOG80276	0.000	0.000	0.000	0.000	0.000	0.899	0.000	0.899
COG0029	COG0039	0.119	0.000	0.000	0.000	0.000	0.799	0.000	0.811
COG0029	COG0045	0.000	0.000	0.000	0.000	0.000	0.899	0.000	0.899
COG0029	COG0074	0.000	0.000	0.000	0.000	0.000	0.899	0.000	0.899
COG0029	COG0075	0.000	0.000	0.000	0.000	0.000	0.899	0.000	0.899
COG0029	COG0076	0.000	0.000	0.000	0.000	0.000	0.899	0.000	0.899
COG0029	COG0104	0.119	0.000	0.115	0.000	0.000	0.899	0.000	0.905
COG0029	COG0114	0.000	0.000	0.000	0.000	0.000	0.899	0.000	0.899
COG0029	COG0137	0.000	0.000	0.112	0.000	0.000	0.899	0.000	0.899
COG0029	COG0141	0.129	0.000	0.138	0.000	0.000	0.799	0.000	0.813
COG0029	COG0157	0.730	0.562	0.297	0.000	0.000	0.899	0.908	0.999
COG0029	COG0173	0.000	0.000	0.000	0.000	0.000	0.899	0.000	0.899
COG0029	COG0252	0.000	0.000	0.000	0.000	0.000	0.899	0.000	0.899
COG0029	COG0281	0.000	0.000	0.000	0.000	0.000	0.799	0.000	0.799
COG0029	COG0367	0.000	0.000	0.000	0.000	0.000	0.899	0.000	0.899
COG0029	COG0372	0.122	0.000	0.000	0.000	0.000	0.799	0.000	0.812
COG0029	COG0379	0.754	0.000	0.730	0.000	0.961	0.899	0.978	1.000
COG0029	COG0399	0.000	0.000	0.114	0.000	0.000	0.899	0.000	0.899
COG0029	COG0427	0.000	0.000	0.000	0.000	0.000	0.899	0.000	0.899
COG0029	COG0436	0.000	0.000	0.000	0.000	0.000	0.888	0.000	0.888
COG0029	COG0439	0.000	0.000	0.000	0.000	0.000	0.899	0.000	0.899
COG0029	COG0443	0.000	0.000	0.000	0.000	0.000	0.798	0.000	0.798
COG0029	COG0458	0.000	0.000	0.112	0.000	0.000	0.899	0.000	0.899
COG0029	COG0460	0.000	0.000	0.112	0.000	0.000	0.799	0.000	0.799
COG0029	COG0511	0.000	0.000	0.000	0.000	0.000	0.899	0.000	0.899
COG0029	COG0516	0.000	0.000	0.115	0.000	0.000	0.799	0.000	0.799
COG0029	COG0527	0.000	0.000	0.000	0.000	0.000	0.799	0.000	0.799
COG0029	COG0540	0.000	0.000	0.117	0.000	0.000	0.899	0.000	0.899
COG0029	COG0612	0.000	0.000	0.000	0.000	0.000	0.899	0.000	0.899
COG0029	COG0686	0.000	0.000	0.000	0.000	0.000	0.799	0.000	0.799
COG0029	COG0723	0.000	0.000	0.000	0.000	0.000	0.899	0.000	0.899
COG0029	COG0853	0.438	0.000	0.112	0.000	0.000	0.899	0.000	0.939
COG0029	COG1020	0.000	0.000	0.000	0.000	0.000	0.899	0.000	0.899
COG0029	COG1027	0.000	0.000	0.000	0.000	0.000	0.899	0.000	0.899
COG0029	COG1038	0.000	0.000	0.000	0.000	0.000	0.899	0.000	0.899
COG0029	COG1053	0.000	0.000	0.000	0.000	0.000	0.799	0.000	0.799
COG0029	COG1057	0.123	0.000	0.000	0.000	0.000	0.899	0.582	0.958
COG0029	COG1167	0.000	0.000	0.000	0.000	0.000	0.899	0.000	0.899
COG0029	COG1168	0.000	0.000	0.000	0.000	0.000	0.899	0.000	0.899
COG0029	COG1231	0.000	0.000	0.000	0.000	0.000	0.799	0.000	0.799
COG0029	COG1271	0.000	0.000	0.000	0.000	0.000	0.899	0.000	0.899
COG0029	COG1294	0.000	0.000	0.000	0.000	0.000	0.899	0.000	0.899
COG0029	COG1446	0.000	0.000	0.000	0.000	0.000	0.899	0.000	0.899
COG0029	COG1448	0.000	0.000	0.000	0.000	0.000	0.899	0.000	0.899
COG0029	COG1463	0.195	0.000	0.113	0.000	0.000	0.799	0.000	0.827
COG0029	COG1595	0.613	0.000	0.118	0.000	0.000	0.000	0.366	0.738
COG0029	COG1712	0.000	0.000	0.000	0.000	0.000	0.799	0.000	0.799
COG0029	COG1781	0.000	0.000	0.000	0.000	0.000	0.899	0.000	0.899
COG0029	COG1788	0.000	0.000	0.000	0.000	0.000	0.899	0.000	0.899
COG0029	COG1794	0.000	0.000	0.000	0.000	0.000	0.899	0.000	0.899
COG0029	COG1838	0.000	0.000	0.000	0.000	0.000	0.899	0.000	0.899
COG0029	COG1951	0.000	0.000	0.000	0.000	0.000	0.899	0.000	0.899
COG0029	COG1975	0.000	0.000	0.000	0.000	0.000	0.799	0.000	0.799
COG0029	COG2055	0.000	0.000	0.000	0.000	0.000	0.799	0.000	0.799
COG0029	COG2057	0.000	0.000	0.000	0.000	0.000	0.899	0.000	0.899
COG0029	COG2301	0.000	0.000	0.000	0.000	0.000	0.799	0.000	0.799
COG0029	COG2352	0.000	0.000	0.112	0.000	0.000	0.799	0.000	0.799
COG0029	COG2502	0.000	0.000	0.000	0.000	0.000	0.899	0.000	0.899
COG0029	COG2988	0.000	0.000	0.000	0.000	0.000	0.899	0.000	0.899
COG0029	COG3026	0.616	0.000	0.000	0.000	0.000	0.000	0.361	0.738
COG0029	COG3086	0.574	0.000	0.000	0.000	0.000	0.000	0.429	0.740
COG0029	COG3182	0.000	0.000	0.000	0.000	0.000	0.799	0.000	0.799
COG0029	COG3213	0.000	0.000	0.000	0.000	0.000	0.899	0.000	0.899
COG0029	COG3319	0.000	0.000	0.000	0.000	0.000	0.899	0.000	0.899
COG0029	COG3321	0.000	0.000	0.000	0.000	0.000	0.899	0.000	0.899
COG0029	COG3473	0.000	0.000	0.000	0.000	0.000	0.799	0.000	0.799
COG0029	COG4448	0.000	0.000	0.000	0.000	0.000	0.899	0.000	0.899
COG0029	COG4670	0.000	0.000	0.000	0.000	0.000	0.899	0.000	0.899
COG0029	COG4770	0.000	0.000	0.000	0.000	0.000	0.899	0.000	0.899
COG0029	COG4799	0.000	0.000	0.000	0.000	0.000	0.899	0.000	0.899
COG0029	COG4917	0.000	0.000	0.000	0.000	0.000	0.799	0.000	0.799
COG0029	COG4992	0.000	0.000	0.114	0.289	0.000	0.899	0.000	0.923
COG0029	COG5016	0.000	0.000	0.000	0.000	0.000	0.899	0.000	0.899
COG0029	NOG13343	0.000	0.000	0.000	0.000	0.000	0.899	0.000	0.899
COG0029	NOG43484	0.000	0.000	0.000	0.000	0.000	0.899	0.000	0.899
COG0030	COG0049	0.117	0.000	0.000	0.000	0.978	0.000	0.000	0.979
COG0030	COG0075	0.000	0.000	0.000	0.000	0.000	0.899	0.000	0.899
COG0030	COG0076	0.000	0.000	0.000	0.000	0.000	0.899	0.000	0.899
COG0030	COG0116	0.150	0.000	0.000	0.000	0.000	0.799	0.000	0.818
COG0030	COG0124	0.000	0.000	0.000	0.000	0.000	0.899	0.000	0.899
COG0030	COG0130	0.000	0.000	0.000	0.164	0.000	0.000	0.899	0.910
COG0030	COG0141	0.117	0.000	0.000	0.000	0.000	0.899	0.000	0.905
COG0030	COG0144	0.150	0.000	0.000	0.000	0.000	0.799	0.000	0.818
COG0030	COG0184	0.000	0.000	0.000	0.000	0.944	0.000	0.000	0.944
COG0030	COG0192	0.117	0.000	0.000	0.184	0.000	0.899	0.000	0.917
COG0030	COG0219	0.000	0.000	0.000	0.000	0.000	0.799	0.000	0.799
COG0030	COG0220	0.000	0.000	0.000	0.000	0.000	0.799	0.000	0.799
COG0030	COG0225	0.000	0.000	0.000	0.000	0.000	0.000	0.745	0.745
COG0030	COG0275	0.150	0.000	0.000	0.000	0.000	0.799	0.000	0.818
COG0030	COG0286	0.000	0.000	0.000	0.000	0.000	0.799	0.000	0.799
COG0030	COG0293	0.000	0.000	0.000	0.000	0.000	0.799	0.000	0.799
COG0030	COG0313	0.310	0.000	0.000	0.000	0.000	0.799	0.000	0.852
COG0030	COG0357	0.117	0.000	0.000	0.000	0.000	0.799	0.470	0.893
COG0030	COG0376	0.000	0.000	0.000	0.000	0.000	0.899	0.000	0.899
COG0030	COG0407	0.000	0.000	0.000	0.000	0.000	0.799	0.000	0.799
COG0030	COG0430	0.000	0.000	0.000	0.000	0.000	0.000	0.899	0.899
COG0030	COG0478	0.000	0.000	0.000	0.000	0.998	0.000	0.000	0.998
COG0030	COG0486	0.117	0.000	0.000	0.000	0.000	0.000	0.685	0.703
COG0030	COG0495	0.150	0.000	0.000	0.000	0.705	0.000	0.000	0.732
COG0030	COG0499	0.117	0.000	0.000	0.151	0.000	0.899	0.000	0.914
COG0030	COG0500	0.263	0.551	0.000	0.102	0.000	0.400	0.301	0.838
COG0030	COG0515	0.181	0.000	0.000	0.000	0.495	0.000	0.450	0.741
COG0030	COG0522	0.000	0.000	0.000	0.198	0.978	0.000	0.927	0.999
COG0030	COG0539	0.150	0.000	0.000	0.000	0.000	0.000	0.899	0.908
COG0030	COG0565	0.181	0.000	0.000	0.000	0.000	0.799	0.673	0.939
COG0030	COG0566	0.117	0.000	0.000	0.000	0.000	0.799	0.000	0.811
COG0030	COG0620	0.117	0.000	0.000	0.000	0.000	0.799	0.000	0.811
COG0030	COG0637	0.150	0.000	0.000	0.000	0.000	0.899	0.000	0.908
COG0030	COG0638	0.117	0.000	0.000	0.203	0.000	0.000	0.899	0.919
COG0030	COG0639	0.544	0.000	0.000	0.000	0.000	0.000	0.642	0.826
COG0030	COG0654	0.287	0.000	0.000	0.000	0.000	0.899	0.000	0.923
COG0030	COG0657	0.000	0.000	0.000	0.000	0.000	0.899	0.000	0.899
COG0030	COG0661	0.000	0.000	0.000	0.000	0.000	0.899	0.000	0.899
COG0030	COG0725	0.000	0.000	0.000	0.000	0.000	0.799	0.000	0.799
COG0030	COG0742	0.117	0.000	0.000	0.000	0.000	0.799	0.000	0.811
COG0030	COG0753	0.117	0.000	0.000	0.000	0.000	0.899	0.000	0.905
COG0030	COG0772	0.117	0.000	0.000	0.000	0.000	0.799	0.000	0.811
COG0030	COG0827	0.000	0.000	0.000	0.000	0.000	0.799	0.000	0.799
COG0030	COG0861	0.000	0.000	0.000	0.000	0.000	0.899	0.000	0.899
COG0030	COG1002	0.000	0.000	0.000	0.000	0.000	0.799	0.000	0.799
COG0030	COG1010	0.000	0.000	0.000	0.000	0.000	0.799	0.000	0.799
COG0030	COG1032	0.000	0.000	0.000	0.000	0.000	0.799	0.000	0.799
COG0030	COG1041	0.000	0.000	0.000	0.000	0.000	0.799	0.000	0.799
COG0030	COG1094	0.000	0.000	0.000	0.178	0.997	0.000	0.899	1.000
COG0030	COG1189	0.000	0.000	0.000	0.000	0.000	0.799	0.000	0.799
COG0030	COG1231	0.000	0.000	0.000	0.000	0.000	0.899	0.000	0.899
COG0030	COG1358	0.117	0.000	0.000	0.000	0.000	0.000	0.899	0.905
COG0030	COG1385	0.210	0.000	0.000	0.000	0.000	0.799	0.000	0.831
COG0030	COG1412	0.000	0.000	0.000	0.199	0.000	0.000	0.899	0.914
COG0030	COG1444	0.117	0.000	0.000	0.000	0.000	0.000	0.899	0.905
COG0030	COG1498	0.117	0.000	0.000	0.000	0.000	0.000	0.899	0.905
COG0030	COG1643	0.000	0.000	0.000	0.000	0.000	0.000	0.899	0.899
COG0030	COG1756	0.000	0.000	0.000	0.000	0.000	0.000	0.899	0.899
COG0030	COG1812	0.000	0.000	0.000	0.000	0.000	0.899	0.000	0.899
COG0030	COG1819	0.117	0.000	0.000	0.000	0.000	0.899	0.000	0.905
COG0030	COG1838	0.000	0.000	0.000	0.000	0.000	0.799	0.000	0.799
COG0030	COG1853	0.150	0.000	0.000	0.000	0.000	0.899	0.000	0.908
COG0030	COG1889	0.117	0.000	0.000	0.000	0.000	0.000	0.899	0.905
COG0030	COG1903	0.000	0.000	0.000	0.000	0.000	0.799	0.000	0.799
COG0030	COG1989	0.000	0.000	0.000	0.000	0.000	0.799	0.000	0.799
COG0030	COG1995	0.687	0.000	0.000	0.000	0.000	0.000	0.722	0.907
COG0030	COG2072	0.000	0.000	0.000	0.000	0.000	0.899	0.000	0.899
COG0030	COG2136	0.000	0.000	0.000	0.000	0.000	0.000	0.899	0.899
COG0030	COG2141	0.000	0.000	0.000	0.000	0.000	0.894	0.000	0.894
COG0030	COG2169	0.000	0.000	0.000	0.000	0.000	0.799	0.000	0.799
COG0030	COG2195	0.181	0.000	0.000	0.000	0.000	0.899	0.000	0.912
COG0030	COG2226	0.117	0.000	0.000	0.000	0.000	0.799	0.000	0.811
COG0030	COG2227	0.000	0.000	0.000	0.000	0.000	0.799	0.000	0.799
COG0030	COG2230	0.000	0.000	0.000	0.000	0.000	0.799	0.000	0.799
COG0030	COG2241	0.000	0.000	0.000	0.000	0.000	0.799	0.000	0.799
COG0030	COG2242	0.000	0.000	0.000	0.000	0.000	0.799	0.000	0.799
COG0030	COG2264	0.000	0.000	0.000	0.000	0.000	0.799	0.000	0.799
COG0030	COG2265	0.000	0.000	0.000	0.000	0.000	0.799	0.000	0.799
COG0030	COG2319	0.000	0.000	0.000	0.126	0.496	0.000	0.450	0.724
COG0030	COG2519	0.117	0.000	0.000	0.000	0.000	0.799	0.000	0.811
COG0030	COG2520	0.000	0.000	0.000	0.000	0.000	0.799	0.000	0.799
COG0030	COG2853	0.117	0.000	0.000	0.000	0.000	0.799	0.000	0.811
COG0030	COG2875	0.000	0.000	0.000	0.000	0.000	0.799	0.000	0.799
COG0030	COG2890	0.369	0.000	0.000	0.000	0.000	0.799	0.000	0.865
COG0030	COG2967	0.436	0.000	0.000	0.294	0.000	0.000	0.635	0.834
COG0030	COG2986	0.000	0.000	0.000	0.000	0.000	0.899	0.000	0.899
COG0030	COG3129	0.000	0.000	0.000	0.000	0.000	0.799	0.000	0.799
COG0030	COG3269	0.000	0.000	0.000	0.000	0.000	0.799	0.000	0.799
COG0030	COG3315	0.000	0.000	0.000	0.000	0.000	0.799	0.000	0.799
COG0030	COG3477	0.000	0.000	0.000	0.000	0.000	0.899	0.000	0.899
COG0030	COG3510	0.000	0.000	0.000	0.000	0.000	0.799	0.000	0.799
COG0030	COG3546	0.000	0.000	0.000	0.000	0.000	0.899	0.000	0.899
COG0030	COG3685	0.000	0.000	0.000	0.000	0.000	0.899	0.000	0.899
COG0030	COG3695	0.000	0.000	0.000	0.000	0.000	0.799	0.000	0.799
COG0030	COG3705	0.000	0.000	0.000	0.000	0.000	0.899	0.000	0.899
COG0030	COG3844	0.000	0.000	0.000	0.000	0.000	0.899	0.000	0.899
COG0030	COG3963	0.000	0.000	0.000	0.000	0.000	0.799	0.000	0.799
COG0030	COG4002	0.000	0.000	0.000	0.000	0.000	0.799	0.000	0.799
COG0030	COG4032	0.000	0.000	0.000	0.000	0.000	0.899	0.000	0.899
COG0030	COG4106	0.000	0.000	0.000	0.000	0.000	0.799	0.000	0.799
COG0030	COG4122	0.000	0.000	0.000	0.000	0.000	0.799	0.000	0.799
[truncated: 58,881 more rows]
